# Supplementary material for: Genetic and non-genetic factors affecting the expression of COVID-19-relevant genes in the large airway epithelium
Source: Genome Med. 2021 Apr 21;13:66. doi: 10.1186/s13073-021-00866-2 (PMC8059115; doi:10.1186/s13073-021-00866-2)
Supplement: Supplementary file 2 — Additional file 2: Table S1. Differential expression analysis of ACE2 in relation to clinical variables (A) and genomic signatures (B) in SPIROMICS, SARP, and MAST. Table S2. Top 100 genes co-expressed with ACE2 after adjustments in SPIROMICS (A), SARP (B), and MAST (C). The genes in the IL-17 signature are highlighted in yellow. Table S3. Canonical pathway gene sets based on differentially downregulated genes between SARS-CoV-2 infection and other viral illness using the Ingenuity Pathway Analysis canonical pathway function. Table S4. Association between canonical pathway gene sets from Table S3 and comorbidities in SPIROMICS (A), SARP (B), and MAST (C). Leading edge genes are enriched in association with the given comorbidity. Table S5. Canonical pathway gene sets based on genes enriched in association with each comorbidity using the Ingenuity Pathway Analysis canonical pathway function. A – cardiovascular condition in SPIROMICS, B – hypertension in SPIROMICS, C – obesity in SPIROMICS, D - hypertension in SARP, E – obesity in SARP. Table S6. COVID-19-related genes from Blanco-Melo et al. 2020, Gassen et al. 2020, Gordon et al. 2020, Hoffmann et al. 2020, Wang et al. 2020, and COVID-19 Cell Atlas. Table S7. Summary statistics of eQTL mapping in bronchial epithelium in SPIROMICS, including eQTL effect sizes, and lookup analysis from GTEx and eQTLGen Consortium. Table S8. Lookup of COVID-19-related genes with cis-eQTLs in bronchial epithelium from GTEx v8. Effect size measured as allelic fold change (log2) is given for every gene with FDR < 0.05 in GTEx v8 and its lead eQTL, or set to NA otherwise. Table S9. Pathway analysis of 492 eGenes from SPIROMICS not tested in GTEx Lung. Table S10. pheWAS of eQTLs for COVID-19-related genes in bronchial epithelium with Phenoscanner v2. Table S11. pheWAS of eQTLs for COVID-19-related genes in bronchial epithelium in (A) non-Hispanic White individuals (N = 1980) and (B) Hispanic and non-Hispanic, non-White individuals (N = 696) [file 13073_2021_866_MOESM2_ESM.xlsx]

## Sheet: S1A
Table S1A. Differential expression analysis of ACE2 in relation to clinical variables in SPIROMICS, SARP, and MAST.
	Unadjusted		Adjusted
	Coefficient (SE)	P-value	Coefficient (SE)	P-value
Current Smoking, n=59 (vs never smoking, n=23) SPIROMICSδ	0.25 (0.06)	1.93*10-5	0.30 (0.06)	1.74*10-7
Former Smoking, n=81 (vs never smoking, n=23) SPIROMICS	-0.004 (0.05)	0.94	0.09 (0.06)	0.15
COPD, n=69 (vs no disease, n=94) SPIROMICS	-0.10 (0.04)	0.016	-0.06 (0.04)	0.1
Asthma
SARP≠, n=114 (vs no disease, n=42)	-0.08 (0.06)	0.19	-0.20 (0.10)	0.042
MASTγ, n=19 (vs no disease, n=16)	0.07 (0.14)	0.62	0.09 (0.14)	0.54
Oral Steroids, n=16 (vs healthy control, n=42) SARP	-0.18 (0.10)	0.07	-0.26 (0.10)	0.008
African American Race (vs White)
SPIROMICS (AA:n=36, W:n=115)	0.15 (0.05)	0.002	0.03 (0.05)	0.56
SARP (AA:n=41, W:n=105)	0.12 (0.06)	0.045	0.02 (0.07)	0.74
MAST (AA:n=7, W:n=18)	-0.08 (0.19)	0.68	-0.28 (0.19)	0.15
Age (per 10 year increase)
SPIROMICS (median=60±9.3 )	-0.096 (0.02)	5.04*10-6	-0.07 (0.02)	0.0058
SARP (median=42±13)	-0.01 (0.02)	0.6	-0.02 (0.03)	0.61
MAST (median=28±11)	0.04 (0.06)	0.5	-0.04 (0.07)	0.52
Male Sex
SPIROMICS, n=87	-0.05 (0.04)	0.21	-0.07 (0.03)	0.046
SARP, n=57	0.005 (0.06)	0.93	-0.01 (0.05)	0.82
MAST, n=18	-0.06 (0.14)	0.68	0.02 (0.13)	0.86
Obesity
SPIROMICS, n=54	0.077 (0.04)	0.07	0.11 (0.04)	0.0058
SARP, n=61	0.19 (0.05)	0.0006	0.21 (0.06)	0.00036
MAST, n=8	0.43 (0.14)	0.0046	0.51 (0.17)	0.0067
Hypertension
SPIROMICSµ, n=71	-0.038 (0.04)	0.35	0.11 (0.06)	0.048
SARPŧ, n=32	0.16 (0.08)	0.045	0.17 (0.09)	0.047
Cardiovascular Disease SPIROMICS, n=87	-0.066 (0.04)	0.1	-0.017 (0.04)	0.64
“Adjusted” models:
δ: in SPIROMICS adjusted for age, gender, body mass index, smoking status, and race if not stated otherwise
≠: in SARP adjusted for disease status, steroid use, body mass index, age, gender, and race if not stated otherwise
γ: in MAST adjusted for disease status, body mass index, age, gender, and race if not stated otherwise
µ: for Hypertension analyses in SPIROMICS adjusted for Anti-hypertensive use in addition to age, gender, race, and smoking status
ŧ: Hypertension variable was only available in participants with asthma in SARP, analyses adjusted for age, gender, and race
SE=standard error

## Sheet: S1B
Table S1B. Differential expression analysis of ACE2 in relation to genomic signatures in SPIROMICS, SARP, and MAST.
	Unadjusted		Adjusted
	Coefficient (SE)	P-value	Coefficient (SE)	P-value
Interferon-Stimulated Gene Signature
SPIROMICSδ	0.18 ( 0.05)	0.0012	0.16 (0.05)	8.7*10-4
SARP≠	0.32 (0.07)	8.1*10-6	0.32 (0.07)	1.1*10-5
MASTγ	0.22 (0.13)	0.1	0.32 (0.19)	0.097
IL-17 Gene Signature
SPIROMICS	0.04 (0.04)	0.37	0.17 (0.04)	8.1*10-6
SARP	0.02 (0.005)	0.0016	0.019 (0.005)	5.7*10-4
MAST	0.31 (0.11)	0.013	0.33 (0.13)	0.013
T2 Gene Signature
SPIROMICS	0.02 (0.005)	7.6*10-5	0.008 (0.005)	0.1
SARP	-0.16 (0.03)	1.1*10-8	-0.18 (0.03)	5.3*10-9
MAST	-0.06 (0.07)	0.44	-0.14(0.10)	0.17
“Adjusted” models:
δ: in SPIROMICS adjusted for age, gender, body mass index, smoking status, and race if not stated otherwise
≠: in SARP adjusted for disease status, steroid use, body mass index, age, gender, and race if not stated otherwise
γ: in MAST adjusted for disease status, body mass index, age, gender, and race if not stated otherwise
SE=standard error

## Sheet: S2A
Table S2A. Top 100 genes coexpressed with ACE2 after adjustments in SPIROMICS. The IL-17 genes are highlighted in yellow.
genes	logFC	AveExpr	t	P.Value	adj.P.Val	B
SLC26A4	5.00497	1.83328	5.74864	4.54e-08	1.39e-06	8.13603
SAA1	4.17485	3.97894	5.84594	2.81e-08	1.01e-06	8.69695
IDO1	4.00586	3.05897	5.64368	7.56e-08	1.87e-06	7.76654
SAA2	3.64579	3.00098	5.59398	9.6e-08	2.23e-06	7.54159
SAA4	3.47263	-0.92434	5.87009	2.5e-08	9.22e-07	7.58146
DUOXA2	3.02725	-0.68204	3.98632	0.000102	0.000454	0.879207
CCL20	2.83957	0.237945	4.60264	8.54e-06	5.93e-05	3.12316
COL6A6	2.74905	-2.01912	4.05621	7.83e-05	0.000364	0.758931
TCN1	2.67374	3.84054	5.08916	1.01e-06	1.14e-05	5.30586
ESM1	2.67344	-1.86771	4.73687	4.81e-06	3.75e-05	2.88416
FATE1	2.53503	-1.21888	4.11881	6.13e-05	0.000298	1.12656
ALAS2	2.4838	0.095756	2.40414	0.017372	0.035221	-3.14601
CSF3	2.46138	2.14446	5.62139	8.41e-08	2.02e-06	7.6157
UGT2B7	2.39699	-1.68139	4.00144	9.67e-05	0.000434	0.672036
SH3TC2	2.33078	1.55715	6.97099	8.15e-11	2.79e-08	13.7298
SPRR3	2.30275	1.60152	2.4941	0.01366	0.028629	-3.09856
PI3	2.27745	2.16981	4.94712	1.92e-06	1.86e-05	4.73201
HLA.DRB5	2.22332	4.64835	2.72207	0.007219	0.016406	-2.98349
HKDC1	2.19926	-1.437	3.8763	0.000155	0.000639	0.347184
UCHL1	2.1455	2.97442	3.53943	0.000527	0.001783	-0.46571
TCIM	2.14083	4.33555	5.4156	2.24e-07	3.88e-06	6.70101
RARRES1	2.11229	5.20867	6.25391	3.61e-09	2.83e-07	10.6172
IL19	2.11218	-0.80781	4.08909	6.89e-05	0.000329	1.16413
SLC9A3	2.05432	1.71333	3.57128	0.000471	0.001622	-0.20643
CXCL11	2.03188	-1.24439	2.79937	0.005761	0.013486	-2.31947
FCRL2	2.01112	-1.45115	3.45608	0.000705	0.002284	-0.802
KLRB1	2.01086	0.252853	4.47655	1.45e-05	9.16e-05	2.66968
TF	2.0072	1.9123	4.63629	7.4e-06	5.28e-05	3.49072
MSMB	2.0056	9.98028	4.51156	1.25e-05	8.14e-05	2.88865
CXCL9	1.99189	1.42337	3.05566	0.002638	0.006933	-1.68382
ANKRD22	1.99134	0.3688	4.79527	3.74e-06	3.1e-05	3.83585
LCN2	1.98626	8.04542	5.77916	3.91e-08	1.25e-06	8.31297
GLYATL2	1.96411	1.68855	4.78152	3.97e-06	3.23e-05	4.03412
EGF	1.96265	2.22022	5.2271	5.4e-07	7.17e-06	5.91135
CXCL14	1.93915	0.949295	3.18803	0.001728	0.004845	-1.31477
CFB	1.92534	2.6009	6.77492	2.35e-10	5.45e-08	13.1025
TMPRSS11D	1.90506	3.25102	5.49698	1.53e-07	2.98e-06	7.10757
PTN	1.90438	3.42285	4.41018	1.91e-05	0.000114	2.5859
SLC7A11	1.90299	4.93978	4.26472	3.44e-05	0.000184	1.92544
S100A12	1.90022	-2.22274	2.6338	0.009286	0.020404	-2.72113
S100A8	1.90005	3.20467	2.94867	0.003678	0.009234	-2.16658
SLC5A8	1.89942	6.40722	5.78822	3.74e-08	1.21e-06	8.33802
KRT6B	1.87748	1.99316	5.02378	1.36e-06	1.43e-05	5.03744
BPIFA1	1.87403	7.36598	2.4535	0.015238	0.031523	-3.74014
ATP10B	1.84877	4.12424	4.48034	1.43e-05	9.05e-05	2.79435
MMP13	1.84409	1.18537	5.5535	1.17e-07	2.51e-06	7.08738
AKR1B10	1.82688	4.58695	3.57747	0.000461	0.001593	-0.45181
BPIFA2	1.80507	-0.68546	2.67067	0.008365	0.018665	-2.56909
AKR1B15	1.80467	-1.35255	3.57115	0.000472	0.001622	-0.31367
PMAIP1	1.78371	4.09765	6.29056	2.99e-09	2.66e-07	10.8239
TMPRSS11A	1.77776	0.709348	2.71693	0.007327	0.016616	-2.49072
GZMH	1.73739	-0.50311	3.08537	0.002402	0.006409	-1.60988
CXCL10	1.72838	1.25551	2.68344	0.008066	0.01806	-2.61058
PDZK1IP1	1.72837	2.15865	5.3437	3.14e-07	4.92e-06	6.37673
MUC13	1.7205	5.8573	4.39476	2.03e-05	0.00012	2.33919
RND1	1.71712	0.231059	5.43373	2.06e-07	3.67e-06	6.23474
NOX1	1.70273	-0.24382	4.9614	1.8e-06	1.77e-05	4.26345
C4BPB	1.69689	-0.63002	3.75502	0.000243	0.000927	0.167762
SLC6A20	1.69434	2.81998	5.25493	4.75e-07	6.59e-06	6.04547
GJB2	1.68982	2.69471	6.14188	6.39e-09	3.84e-07	10.0491
NR0B1	1.68902	-1.6943	2.3212	0.021558	0.042343	-3.27514
DEPDC1B	1.67719	-1.17718	4.1259	5.97e-05	0.000291	1.13423
DEFB1	1.65516	2.17654	4.77411	4.1e-06	3.3e-05	4.03928
ADM	1.65123	1.70275	3.97781	0.000106	0.000466	1.10885
G6PC2	1.64649	-1.3761	4.10015	6.6e-05	0.000317	1.00823
NUGGC	1.64165	-1.14201	3.12721	0.002103	0.005726	-1.55725
NFE2L3	1.63178	3.6256	6.0881	8.4e-09	4.5e-07	9.84475
APOD	1.62616	2.98441	2.90806	0.004163	0.010251	-2.25886
TNIP3	1.61874	-0.43182	2.72911	0.007073	0.016125	-2.44227
ENPEP	1.61744	0.00903	2.97701	0.003371	0.008582	-1.85482
KLHDC7B	1.59509	-0.82078	2.90919	0.004148	0.010221	-2.04241
GZMA	1.58856	0.568078	3.03844	0.002785	0.007259	-1.69488
SPARCL1	1.57914	5.41812	3.4733	0.000664	0.002174	-0.90153
RORB	1.57051	0.510777	3.23968	0.00146	0.0042	-1.16367
ASRGL1	1.54882	3.0624	4.29544	3.04e-05	0.000167	2.18657
SCG2	1.54048	2.1867	4.33113	2.63e-05	0.000149	2.35512
ATP13A5	1.52575	2.92584	4.00204	9.64e-05	0.000433	1.1374
SIT1	1.52436	-0.86053	3.16838	0.001842	0.005111	-1.43281
FOSB	1.51322	6.29913	2.87798	0.004559	0.011074	-2.69281
CXCR6	1.51279	2.15237	3.73087	0.000266	0.000999	0.274119
ZNF648	1.50809	1.73314	4.70237	5.58e-06	4.25e-05	3.73093
DCC	1.50773	-1.35486	2.40894	0.017154	0.034821	-3.11171
ABCA12	1.49633	3.27788	3.63574	0.000375	0.001331	-0.15004
KRT16	1.49463	0.114506	2.44421	0.015621	0.032158	-3.06109
TRIM31	1.49079	2.70676	3.20112	0.001656	0.00468	-1.40771
PLA2G3	1.48354	0.422608	5.32997	3.35e-07	5.11e-06	5.90782
GABRA3	1.4806	-1.49301	2.35354	0.019831	0.039435	-3.21641
TMPRSS11E	1.47087	0.667845	3.95845	0.000114	0.000496	0.9855
HAPLN3	1.46912	1.18836	3.61619	0.000402	0.001416	-0.06262
DDX4	1.45212	-1.01915	3.91492	0.000134	0.000568	0.534468
S100A9	1.44408	5.36469	2.8144	0.005511	0.013	-2.81961
ADAMDEC1	1.443	-0.17685	2.26011	0.025186	0.048299	-3.41686
GPR37	1.43627	0.292601	3.74129	0.000256	0.000967	0.261891
CD244	1.4274	0.450124	3.54485	0.000517	0.001756	-0.30122
SFRP1	1.42708	-0.12203	3.33347	0.001069	0.003222	-0.94316
TBX3	1.42058	0.105191	3.03654	0.002802	0.007295	-1.702
HLA.DMB	1.41991	4.83367	4.73958	4.76e-06	3.72e-05	3.76564
C15orf48	1.4125	2.24906	2.54114	0.012016	0.025578	-3.05412
FOXD1	1.4085	-0.1125	2.60375	0.010103	0.02194	-2.71579
NCOA7	1.4	7.58591	4.59496	8.82e-06	6.09e-05	3.12693

## Sheet: S2B
Table S2B. Top 100 genes coexpressed with ACE2 after adjustments in SARP. The IL-17 genes are highlighted in yellow.
genes	logFC	AveExpr	t	P.Value	adj.P.Val	B
CXCL9	4.15422	1.179	6.71348	4.26e-09	1.13e-07	10.2583
IDO1	3.69627	2.93433	6.46077	1.21e-08	2.48e-07	9.60375
CXCL10	3.40624	0.780704	6.3113	2.24e-08	3.94e-07	8.60799
ADAMDEC1	3.2496	1.05902	9.2694	9.07e-14	1.97e-10	19.6091
SLC26A4	3.22559	2.39862	5.08507	2.98e-06	1.94e-05	4.42479
CXCL11	2.70523	-1.65165	4.15375	9.16e-05	0.000352	0.770902
BPIFA1	2.63485	6.93918	4.19533	7.92e-05	0.000311	1.0222
CYP1B1	2.4234	1.03492	4.08378	0.000117	0.000433	1.07496
SAA2	2.38931	3.70346	4.98207	4.42e-06	2.68e-05	3.98562
MSMB	2.30791	9.7564	6.53912	8.78e-09	1.95e-07	9.85645
SAA1	2.28901	5.48476	4.6977	1.29e-05	6.6e-05	2.80435
UBD	2.20216	-2.04257	4.05675	0.000128	0.000469	0.385094
MMP12	2.08727	-1.32805	3.23958	0.001838	0.004732	-1.43866
S100B	2.08417	-1.80455	5.95861	9.46e-08	1.16e-06	5.69503
HLA-DQA2	2.05744	1.87701	2.90645	0.004901	0.011132	-2.26358
CSF3	2.03127	-0.24647	4.06886	0.000123	0.000453	0.831529
DUOXA2	2.0277	-1.81281	3.56708	0.000659	0.001924	-0.75586
EPS8L3	1.98508	-2.01655	4.71525	1.21e-05	6.23e-05	2.10298
MUC13	1.94579	5.3941	5.66182	3.12e-07	3.02e-06	6.4033
CMKLR1	1.89328	0.977276	5.98542	8.48e-08	1.07e-06	7.42282
FATE1	1.88169	-1.46684	4.91709	5.65e-06	3.29e-05	2.94668
HLA-DOA	1.8314	4.58988	5.07888	3.05e-06	1.98e-05	4.25498
TRIM31	1.78101	2.37705	5.16316	2.21e-06	1.52e-05	4.70282
BPIFA2	1.77821	-2.08484	3.64229	0.000516	0.001556	-0.66978
C15orf48	1.76008	1.53164	4.80978	8.47e-06	4.65e-05	3.42921
SCGB3A1	1.72413	8.51733	4.06478	0.000125	0.000458	0.579599
AIM2	1.70058	-0.67888	4.98757	4.32e-06	2.64e-05	3.41697
SFRP2	1.69212	-1.40949	3.3434	0.001336	0.00357	-1.19741
EBI3	1.6869	-1.80877	5.08529	2.98e-06	1.94e-05	3.14136
AKR1C2	1.67838	5.8843	5.80494	1.76e-07	1.88e-06	6.90836
RARRES1	1.67342	5.40829	5.1627	2.21e-06	1.52e-05	4.48224
IFI44L	1.6644	3.72341	4.67011	1.42e-05	7.21e-05	2.86808
SLC38A4	1.6266	0.606126	6.80165	2.95e-09	8.81e-08	10.1224
TF	1.62653	1.98778	4.26301	6.23e-05	0.000254	1.63738
FCGR3B	1.61583	1.94839	2.83588	0.005981	0.013227	-2.42137
CXCR6	1.61171	2.61689	5.33437	1.13e-06	8.65e-06	5.32395
ATP10B	1.60017	3.3077	4.67727	1.39e-05	7.05e-05	2.93764
GZMA	1.5978	1.34179	4.40061	3.81e-05	0.000168	2.06541
NOX1	1.58972	-0.52205	5.17438	2.11e-06	1.47e-05	4.0583
PI3	1.57891	2.17319	5.25295	1.56e-06	1.14e-05	5.0125
CD177	1.56581	-0.41661	3.6412	0.000518	0.00156	-0.33654
GZMB	1.56364	1.07996	4.28773	5.71e-05	0.000236	1.69124
CCL20	1.52831	0.574958	2.84126	0.005892	0.013056	-2.28381
ACTBL2	1.52343	-1.33924	4.4713	2.95e-05	0.000135	1.62156
C3	1.5026	8.75902	4.38122	4.09e-05	0.000178	1.65284
CD209	1.49951	-0.17185	4.95765	4.85e-06	2.91e-05	3.53448
SLAMF7	1.49828	3.82211	6.48846	1.08e-08	2.28e-07	9.72097
TIFAB	1.49563	-2.23546	3.65648	0.000493	0.001494	-0.61125
IFITM1	1.48192	2.81164	6.35292	1.89e-08	3.44e-07	9.17088
SAA4	1.47969	-1.15959	2.97266	0.004054	0.009478	-2.03258
DUSP5	1.46384	3.04006	4.77552	9.63e-06	5.16e-05	3.30478
CD163L1	1.44661	0.150119	3.84142	0.000267	0.000889	0.283696
PLA2G7	1.43794	1.05584	3.8272	0.00028	0.000924	0.295982
MTNR1A	1.42978	-0.55922	3.89042	0.000227	0.000767	0.270446
STATH	1.42878	-2.19049	2.79514	0.006701	0.014585	-2.46453
DUSP2	1.42396	1.75774	5.11494	2.66e-06	1.77e-05	4.4908
RAB39A	1.39937	-1.30476	3.75195	0.00036	0.001139	-0.23493
EPSTI1	1.39923	3.52143	5.04881	3.42e-06	2.18e-05	4.23979
HLA-DMB	1.38505	4.6453	6.11005	5.11e-08	7.36e-07	8.179
SIRPG	1.38319	-1.96176	3.69535	0.000434	0.00134	-0.53676
IL32	1.37644	0.333154	4.0919	0.000114	0.000422	1.0156
HLA-DQB2	1.37631	1.82999	4.05867	0.000127	0.000466	0.995739
ANKRD22	1.37592	0.314789	4.77315	9.71e-06	5.2e-05	3.09891
PTGES	1.37492	3.22275	8.01027	1.83e-11	4.02e-09	15.79
HLA-G	1.37457	-0.74156	3.43623	0.001	0.00277	-0.89823
HGD	1.36088	3.75444	6.54669	8.51e-09	1.9e-07	9.95322
KRT6B	1.35805	-0.10283	4.00193	0.000155	0.000551	0.67148
MEFV	1.34306	1.01162	3.79406	0.000313	0.001011	0.197562
PNMA2	1.33922	1.61157	2.77158	0.007153	0.015433	-2.54657
ACE2	1.33327	2.9356	46.6014	3.71e-54	5.55e-50	92.0682
IL2RA	1.32587	-1.59074	2.94594	0.004378	0.010137	-2.12592
SH3TC2	1.32384	1.51725	5.29975	1.3e-06	9.71e-06	5.09098
ADORA3	1.32171	-0.33249	4.28016	5.87e-05	0.000241	1.42839
CD180	1.31449	0.363948	4.99266	4.24e-06	2.6e-05	3.79
RNASE6	1.3039	1.78219	6.7983	2.99e-09	8.89e-08	10.6628
KRT14	1.30155	-1.22972	2.54574	0.013126	0.026241	-2.89716
TAGAP	1.29773	2.41682	4.29681	5.53e-05	0.00023	1.73045
CTLA4	1.29619	-0.72395	3.51323	0.000783	0.002234	-0.71651
PMAIP1	1.29583	2.26484	7.56797	1.18e-10	1.09e-08	13.7728
SPIC	1.29068	-1.86777	4.42704	3.47e-05	0.000155	1.2608
KCNQ3	1.28944	1.26332	4.1511	9.24e-05	0.000355	1.2738
CCR5	1.28921	2.37111	5.57793	4.35e-07	3.93e-06	6.20125
GBP2	1.28147	4.74649	5.71139	2.56e-07	2.57e-06	6.61246
C2CD4A	1.27202	0.520603	4.59956	1.85e-05	8.98e-05	2.58625
IFIT3	1.27195	4.44089	5.98836	8.38e-08	1.06e-06	7.71271
IL21R	1.2716	-0.01034	3.47293	0.00089	0.002497	-0.73383
MGAM2	1.26634	-1.99278	3.66732	0.000476	0.001451	-0.57814
HCAR3	1.2635	2.76319	3.14227	0.002464	0.006115	-1.7651
GPR82	1.25594	-0.21475	5.03916	3.55e-06	2.25e-05	3.77123
GPX2	1.25539	3.7943	4.90262	5.97e-06	3.45e-05	3.68002
C4BPA	1.25526	1.21218	2.6807	0.009168	0.019191	-2.75219
HAPLN3	1.25285	0.938172	4.3268	4.97e-05	0.00021	1.79321
C4BPB	1.25117	-0.50174	3.86034	0.000251	0.000839	0.233842
SHISA2	1.24322	3.65226	4.37291	4.21e-05	0.000182	1.84944
C1QC	1.23852	3.37376	4.77765	9.55e-06	5.13e-05	3.28653
ESM1	1.23768	-2.70127	2.67489	0.009313	0.019443	-2.75561
CLEC7A	1.22796	3.04774	4.26599	6.17e-05	0.000252	1.57478
APOBEC3A	1.22334	-1.00029	2.27928	0.025725	0.047069	-3.38438
BTLA	1.22108	-1.48487	4.00155	0.000155	0.000552	0.382688
TRAT1	1.21426	-1.39578	3.20601	0.002035	0.005187	-1.53621

## Sheet: S2C
Table S2C. Top 100 genes coexpressed with ACE2 after adjustments in MAST. The IL-17 genes are highlighted in yellow.
genes	logFC	AveExpr	t	P.Value	adj.P.Val	B
HLA.DRB6	0.015637	1.78439	4.63672	5.38e-05	0.000802	-1.00459
HLA.DQA2.6	0.014359	2.22543	3.81297	0.000572	0.002434	-3.42303
SLC26A4	0.01256	3.11192	4.43698	9.62e-05	0.000802	-1.80553
IDO1	0.010116	2.76546	3.78373	0.00062	0.002606	-3.51346
SAA1	0.009442	3.60828	3.80228	0.000589	0.002505	-3.60313
RNA5.8SP3	0.008342	-3.05924	3.63747	0.000931	0.003788	-3.05657
SAA2	0.008105	3.802	3.058	0.004403	0.015611	-5.56102
SRP68P1	0.007448	-4.22903	3.12112	0.003736	0.013491	-4.38127
SERPINA3	0.007275	-0.62969	2.58466	0.014369	0.045001	-6.09022
RN7SKP227	0.00713	1.31453	2.91272	0.006389	0.021886	-5.51567
UBD	0.006991	-1.37053	3.34954	0.00204	0.007784	-4.03335
SNORD116.5	0.006952	-1.0848	2.94552	0.005878	0.020295	-5.02045
RNU7.81P	0.006754	-3.86786	3.0106	0.004976	0.01748	-4.62034
OR2I1P	0.006754	-0.58817	3.31002	0.002268	0.008574	-4.26663
MIR5188	0.00659	-2.66637	3.22915	0.002812	0.010424	-4.10935
PFN1P9	0.006589	-3.89307	2.8105	0.008264	0.02761	-5.09675
TRAJ20	0.006588	-3.83188	2.7552	0.009481	0.031215	-5.23251
TUBB4BP3	0.00657	-4.0891	3.13246	0.003627	0.013138	-4.29174
RN7SKP55	0.006485	-3.18612	2.84758	0.007531	0.025402	-5.03468
LYPD2	0.006295	0.505486	3.02795	0.004758	0.016773	-5.18149
RARRES1	0.006131	5.09304	4.38882	0.000111	0.000802	-2.21568
MTNR1A	0.006018	-0.64862	2.86488	0.007211	0.024414	-5.33811
WBP1LP2	0.005891	-4.06701	2.77006	0.009139	0.030217	-5.16562
RNU6.1193P	0.005833	-3.51269	2.64581	0.012397	0.039559	-5.43656
HLA.DOA	0.005726	3.9257	2.96171	0.00564	0.019565	-5.79281
NOP56P1.2	0.005668	-2.07671	2.7213	0.010309	0.033593	-5.41682
TMPRSS11A	0.005661	0.248026	2.56397	0.015099	0.047045	-6.15226
ATP5F1P3	0.005661	-3.20206	2.72541	0.010205	0.033294	-5.27617
KRT18P42	0.005646	-3.46925	2.69549	0.010983	0.035522	-5.32444
MT1M	0.005567	-1.17789	3.28133	0.002448	0.009205	-4.21803
RN7SL219P	0.0054	-2.93452	2.58558	0.014337	0.044922	-5.57119
PGLYRP4	0.00538	0.397462	2.67662	0.011501	0.036988	-6.00143
TRAJ48	0.005232	-4.47654	2.95322	0.005764	0.019946	-4.74512
CALR3	0.005222	-2.30118	2.74191	0.009798	0.032143	-5.32631
GSTA8P	0.005177	-0.16241	3.80919	0.000578	0.002459	-3.0115
PRRX2	0.005149	-0.92655	3.08331	0.004123	0.014739	-4.78077
LCN2	0.005105	7.29349	3.98342	0.000354	0.001562	-3.67942
SNORD116.16	0.004984	0.182776	2.85913	0.007316	0.024742	-5.45679
SLC1A2	0.004859	3.58423	2.65015	0.012267	0.039172	-6.48119
S100A9	0.004858	3.24857	3.40196	0.001772	0.006821	-4.61638
RPS2P48	0.004817	-2.87557	2.6371	0.012662	0.040304	-5.43534
SNORD116.24	0.004716	-0.57696	3.4506	0.001553	0.006044	-3.84969
RPL21P116	0.004599	-1.96223	2.84873	0.007509	0.025336	-5.10913
PTGES	0.004474	-0.86365	2.7858	0.008788	0.029175	-5.45777
MGAM	0.004444	3.79698	3.10376	0.003909	0.014042	-5.46026
CFB	0.004079	4.02011	4.62107	5.63e-05	0.000802	-1.3726
TDRD1	0.004069	3.47726	3.62871	0.000954	0.003874	-4.04717
SH3TC2	0.004058	1.48333	2.6049	0.013686	0.043097	-6.29316
PRF1	0.003947	0.813105	2.69562	0.010979	0.035515	-5.9593
GBP3	0.003906	7.17471	2.80698	0.008337	0.027832	-6.63427
HLA.DPA1.5	0.003893	7.10538	2.89637	0.006659	0.022731	-6.4031
ABCB1	0.003864	0.657947	2.55687	0.015357	0.047764	-6.22576
RPL21P4	0.00383	-2.35874	2.58874	0.014229	0.044625	-5.61308
GPR132	0.003753	0.547988	2.92055	0.006264	0.021499	-5.39718
MIR4666A	0.003731	-1.64901	2.56656	0.015006	0.046795	-5.77953
HLA.DRB1	0.003652	7.944	2.84423	0.007595	0.025599	-6.6551
IFITM1	0.003578	2.35244	2.70631	0.010695	0.034698	-6.1988
GSTA11P	0.003456	0.201136	2.68063	0.011389	0.036694	-5.88618
PSMB9	0.003439	3.56569	3.53243	0.001243	0.004917	-4.32232
HLA.DMB.7	0.00342	4.52929	2.73734	0.009909	0.032458	-6.41314
HLA.DPB1.1	0.003399	5.48394	2.70644	0.010692	0.03469	-6.60785
IP6K3	0.003388	2.65432	3.11772	0.003769	0.013599	-5.2666
CTGF	0.00334	7.31045	5.63322	2.86e-06	0.000802	1.14454
STAT1	0.003303	7.78405	3.46217	0.001505	0.005875	-5.09717
CD3D	0.003283	1.37491	3.01393	0.004933	0.01734	-5.31019
CP	0.003247	9.23623	3.68422	0.000818	0.003374	-4.75413
HLA.B.5	0.003232	9.0162	3.59945	0.001034	0.004177	-4.93416
PLEKHG1	0.003208	4.8533	3.67111	0.000849	0.003491	-4.1325
VNN2	0.003201	4.45656	3.40387	0.001763	0.006787	-4.78895
KYNU	0.003167	4.03057	2.69289	0.011053	0.035728	-6.45511
CXCL8	0.003155	5.76264	3.13125	0.003638	0.01317	-5.66222
LINC00326	0.003137	2.87696	3.58541	0.001075	0.004324	-4.10333
GSTA2	0.003131	8.24823	2.57898	0.014566	0.045553	-7.3551
PHEX	0.003107	2.60722	2.73208	0.010038	0.032823	-6.16496
SAMD9L	0.003103	6.20751	3.96879	0.000369	0.001623	-3.49814
TAP1	0.0031	4.82065	3.0404	0.004608	0.016288	-5.74317
GBP1	0.003057	6.39722	3.16806	0.003304	0.012066	-5.65419
CD55	0.00294	8.64664	3.27188	0.002511	0.009414	-5.74227
HLA.A	0.002931	8.24462	3.56177	0.001147	0.004583	-4.92075
NQO1	0.002905	7.37563	3.4926	0.001386	0.005445	-4.98769
HLA.E	0.002886	7.71986	3.51523	0.001303	0.005138	-4.95968
HLA.C	0.002853	7.67504	2.8919	0.006735	0.022961	-6.52951
HSPA8P9	0.002801	1.53778	3.12929	0.003657	0.01323	-5.04983
AGPAT9	0.00278	3.56279	2.79998	0.008483	0.028264	-6.17508
LRRN1	0.002773	5.17471	3.70257	0.000778	0.003221	-4.10224
BTN3A2	0.002762	5.59284	3.80366	0.000587	0.002496	-3.87028
B4GALT6	0.002717	3.25388	2.64694	0.012363	0.03946	-6.44278
B2M	0.002715	11.0316	3.8369	0.000535	0.002297	-4.61951
GCH1	0.002711	3.94269	3.69448	0.000795	0.003291	-3.94812
SPOCK2	0.002704	2.41004	2.56355	0.015114	0.047088	-6.53224
CHSY3	0.002691	0.719188	2.61626	0.013316	0.042144	-6.13764
LHFPL1	0.002687	0.506822	3.2353	0.002767	0.01027	-4.59198
CD93	0.002679	1.51991	2.55036	0.015598	0.04843	-6.40239
LXN	0.002618	5.61536	3.18702	0.003143	0.011535	-5.51547
CD247	0.002594	0.524469	2.55355	0.01548	0.048106	-6.26705
PSMB8.AS1	0.002581	2.81863	2.96523	0.00559	0.01941	-5.6424
PARP14	0.002572	8.35158	4.23765	0.000171	0.000803	-3.07199
CFI	0.002548	4.50415	3.21297	0.002935	0.010844	-5.29359
RARRES3	0.002545	5.87373	3.7125	0.000757	0.003137	-4.18043
IRAK3	0.00254	5.94858	3.5102	0.001321	0.005205	-4.71025

## Sheet: S3
Table S3. Canonical pathway gene sets based on differentially downregulated genes between SARS-CoV-2 infection and other viral illness using the Ingenuity Pathway Analysis canonical pathway function.
Ingenuity Canonical Pathways	Direction	Molecules
Cardiac Hypertrophy Signaling (Enhanced)	Down	ADCY3,ADRA2B,CACNA1E,CAMK2B,CSF2RB,CXCL8,CXCR1,CXCR2,CYBB,EDN1,EDNRB,FASLG,GNG2,HDAC4,IFNG,IL10RA,IL12RB1,IL17RA,IL18R1,IL18RAP,IL1A,IL1B,IL1R2,IL1RL1,IL1RL2,IL21R,IL2RA,IL2RG,IL36A,IL4R,IL6,IL6R,ITGA5,LIF,LTB,MAP3K11,NFKB2,OSM,PDE2A,PDE3B,PDE4B,PIK3R5,PIK3R6,PRKCB,PRKCH,PRKCQ,PTGS2,RASD1,TG,TGFB1,TNF,TNFRSF1B,TNFSF13B,TNFSF14,TNFSF15,TNFSF8,TNFSF9,TULP2
TREM1 Signaling	Down	CASP1,CASP5,CCL2,CCL3,CD83,CD86,CXCL2,CXCL8,FCGR2B,ICAM1,IL10,IL1B,IL1RL1,IL6,ITGA5,ITGAX,LAT2,MPO,NFKB2,NLRC4,NLRP12,NLRP3,NLRP6,NOD2,STAT5A,STAT5B,TLR1,TLR10,TLR2,TLR4,TLR6,TLR8,TLR9,TNF,TREM1,TYROBP
Production of Nitric Oxide and Reactive Oxygen Species in Macrophages	Down	APOA2,CYBB,FOS,IFNG,IRF1,IRF8,JAK3,MAP3K11,MPO,NCF1,NCF2,NCF4,NFKB2,NFKBIA,NFKBID,NFKBIE,ORM1,ORM2,PIK3R5,PIK3R6,PRKCB,PRKCH,PRKCQ,RAC2,RHOG,RHOH,S100A8,SERPINA1,SIRPA,SPI1,TLR2,TLR4,TNF,TNFRSF1B
IL-8 Signaling	Down	ARRB2,CCND2,CXCL8,CXCR1,CXCR2,CYBB,DEFA1 (includes others),FLT1,FOS,GNG2,HBEGF,HMOX1,ICAM1,IRAK2,ITGAM,ITGAX,ITGB2,LIMK2,MMP9,MPO,NCF1,NCF2,PIK3R5,PIK3R6,PRKCB,PRKCH,PRKCQ,PTGS2,RAC2,RASD1,RHOG,RHOH
Systemic Lupus Erythematosus In B Cell Signaling Pathway	Down	BTK,CCND2,CXCL8,FASLG,FCGR2A,FCGR2B,FGR,FOS,HCK,IFIT2,IFNG,IFNK,IL10,IL1A,IL1B,IL36A,IL6,IL6R,IRF7,LCK,LIF,LILRA6,LILRB3,LILRB4,LTB,NFKB2,OSM,PAG1,PDCD1,PIK3AP1,PIK3R5,PIK3R6,PRKCB,PRKCH,PRKCQ,RAC2,RASD1,RASGRP2,TGFB1,TICAM1,TLR8,TLR9,TNF,TNFSF13B,TNFSF14,TNFSF15,TNFSF8,TNFSF9,TRAF1,VAV1
Role of Pattern Recognition Receptors in Recognition of Bacteria and Viruses	Down	C3AR1,CASP1,CLEC7A,CXCL8,FASLG,IFNG,IFNK,IL10,IL1A,IL1B,IL36A,IL6,IRF7,LIF,LTB,NFKB2,NLRC4,NLRP3,NOD2,OSM,PIK3R5,PIK3R6,PRKCB,PRKCH,PRKCQ,PTX3,RIPK2,TGFB1,TICAM1,TLR1,TLR2,TLR4,TLR6,TLR8,TLR9,TNF,TNFSF13B,TNFSF14,TNFSF15,TNFSF8,TNFSF9
Natural Killer Cell Signaling	Down	CD247,CD48,COL18A1,FASLG,FCER1G,FCGR2A,FCGR3A/FCGR3B,HCST,HSPA6,IFNG,IL12RB1,IL18R1,IL18RAP,JAK3,KLRC1,LAIR1,LCK,LCP2,LILRB1,LIMK2,MAP3K11,MICB,NCR1,NFKB2,PIK3R5,PIK3R6,PRKCQ,RAC2,RASD1,RASSF5,SIGLEC7,STAT4,TYROBP,VAV1,WAS,WIPF1
HMGB1 Signaling	Down	CCL2,CXCL8,FASLG,FOS,ICAM1,IFNG,IL1A,IL1B,IL36A,IL6,LIF,LTB,NFKB2,OSM,PIK3R5,PIK3R6,RAC2,RASD1,RHOG,RHOH,TGFB1,TLR4,TNF,TNFRSF1B,TNFSF13B,TNFSF14,TNFSF15,TNFSF8,TNFSF9
IL-6 Signaling	Down	CD14,CEBPB,CXCL8,FOS,IL18RAP,IL1A,IL1B,IL1R2,IL1RL1,IL1RL2,IL1RN,IL36A,IL36RN,IL6,IL6R,NFKB2,NFKBIA,NFKBID,NFKBIE,PIK3R5,PIK3R6,RASD1,SOCS1,SOCS3,TNF,TNFAIP6,TNFRSF1B
Leukocyte Extravasation Signaling	Down	ACTB,ARHGAP9,BTK,CD44,CLDN10,CXCR4,CYBB,ICAM1,ICAM3,ITGA5,ITGAM,ITGB2,MMP19,MMP25,MMP9,NCF1,NCF2,NCF4,PIK3R5,PIK3R6,PRKCB,PRKCH,PRKCQ,RAC2,RASSF5,RHOH,SELPLG,SIPA1,TIMP1,TIMP2,TXK,VAV1,WAS,WIPF1
Th1 Pathway	Down	CCR5,CD247,CD274,CD28,CD80,CD86,DLL4,HAVCR2,HLA-DOB,ICAM1,IFNG,IL10,IL10RA,IL12RB1,IL18R1,IL27,IL6,IL6R,IRF1,ITGB2,JAK3,KLRC1,NFIL3,NOTCH1,PIK3R5,PIK3R6,PRKCQ,RUNX3,SOCS1,SOCS3,STAT4,TBX21,VAV1
Toll-like Receptor Signaling	Down	CD14,FOS,IL1A,IL1B,IL1RL1,IL1RN,IL36A,IL36RN,IRAK2,LY96,NFKB2,NFKBIA,TICAM1,TLR1,TLR10,TLR2,TLR4,TLR6,TLR8,TLR9,TNF,TNFAIP3,TRAF1
Inflammasome pathway	Down	AIM2,CASP1,CASP5,IL1B,NFKB2,NLRC4,NLRP3,NOD2,P2RX7,TLR4
White Adipose Tissue Browning Pathway	Down	ADCY3,ADRB3,CACNA1E,CACNA2D4,CACNG2,CEBPB,CREB5,FCER1G,FNDC5,GPBAR1
Type I Diabetes Mellitus Signaling	Down	BID,CD247,CD28,CD80,CD86,FASLG,FCER1G,GZMB,HLA-DOB,IFNG,IL1B,IRF1,NFKB2,NFKBIA,NFKBID,NFKBIE,PRF1,SOCS1,SOCS3,TNF,TNFRSF1B
Thrombopoietin Signaling	Down	FOS,GAB2,PIK3R5,PIK3R6,PRKCB,PRKCH,PRKCQ,RASD1,STAT5A,STAT5B
Renin-Angiotensin Signaling	Down	ADCY3,CCL2,FOS,NFKB2,PIK3R5,PIK3R6,PRKCB,PRKCH,PRKCQ,RASD1,TNF
Type II Diabetes Mellitus Signaling	Down	ACSL1,CACNA1E,CACNA2D4,CACNG2,CEBPB,MAFA,NFKB2,NFKBIA,NFKBID,NFKBIE,NSMAF,PIK3R5,PIK3R6,PRKCB,PRKCH,PRKCQ,SOCS1,SOCS3,TNF,TNFRSF1B
Acute Phase Response Signaling	Down	APOA2,CEBPB,FOS,HAMP,HMOX1,IL1A,IL1B,IL1RN,IL36A,IL36RN,IL6,IL6R,NFKB2,NFKBIA,NFKBID,NFKBIE,ORM1,ORM2,OSM,RASD1,SAA1,SERPINA1,SOCS1,SOCS3,SOD2,TNF,TNFRSF1B
PI3K/AKT Signaling	Down	CSF2RB,CXCR1,CXCR2,GAB2,GYS1,IL10RA,IL12RB1,IL17RA,IL18R1,IL18RAP,IL1R2,IL1RL1,IL1RL2,IL21R,IL2RA,IL2RG,IL4R,IL6R,ITGA5,JAK3,NFKB2,NFKBIA,NFKBID,NFKBIE,PTGS2,RASD1
Th2 Pathway	Down	CCR1,CCR3,CCR5,CD247,CD28,CD80,CD86,CXCR4,HLA-DOB,ICAM1,IFNG,IKZF1,IL10,IL12RB1,IL1RL1,IL2RA,IL2RG,IL4R,ITGB2,JAK3,NOTCH1,PIK3R5,PIK3R6,PRKCQ,RUNX3,SOCS3,SPI1,STAT4,STAT5A,STAT5B,TBX21,TGFB1,TNFRSF4,VAV1
IL-2 Signaling	Down	FOS,IL2RA,IL2RG,JAK3,LCK,PIK3R5,PIK3R6,RASD1,SOCS1,STAT5A,STAT5B
GM-CSF Signaling	Down	BCL2A1,CAMK2B,CISH,CSF2RA,CSF2RB,HCK,PIK3R5,PIK3R6,PIM1,PRKCB,RASD1,STAT5B
TNFR2 Signaling	Down	FOS,NFKB2,NFKBIA,NFKBID,NFKBIE,TANK,TNF,TNFAIP3,TNFRSF1B,TRAF1
STAT3 Pathway	Down	BMP6,CISH,CSF2RB,CXCR1,CXCR2,FLT1,IL10RA,IL12RB1,IL17RA,IL18R1,IL18RAP,IL1A,IL1B,IL1R2,IL1RL1,IL1RL2,IL21R,IL2RA,IL2RG,IL4R,IL6R,MAP3K11,PDGFB,PIM1,RASD1,SOCS1,SOCS3,TGFB1
IL-9 Signaling	Down	BCL3,CISH,IL2RG,JAK3,NFKB2,PIK3R5,PIK3R6,SOCS3,STAT5A,STAT5B,TNF
T Cell Exhaustion Signaling Pathway	Down	BATF,CD274,CD28,CD80,CD86,FCER1G,FOS,GZMB,HAVCR2,HLA-DOB,IFNG,IL10,IL10RA,IL12RB1,IL6,IL6R,IRF4,JAK3,PDCD1,PDCD1LG2,PIK3R5,PIK3R6,PRDM1,PRKCQ,RASD1,STAT4,TBX21,TGFB1
Angiopoietin Signaling	Down	BIRC5,DOK2,NFKB2,NFKBIA,NFKBID,NFKBIE,PIK3R5,PIK3R6,RASD1,STAT5A,STAT5B,TNIP1
Granulocyte Adhesion and Diapedesis	Down	CCL18,CCL2,CCL20,CCL3,CCL3L3,CCL4,CCL4L1/CCL4L2,CCL8,CKLF,CLDN10,CSF3,CSF3R,CXCL10,CXCL2,CXCL3,CXCL5,CXCL8,CXCR2,CXCR4,FPR1,FPR2,HRH1,HRH2,ICAM1,IL18RAP,IL1A,IL1B,IL1R2,IL1RL1,IL1RL2,IL1RN,IL36A,IL36RN,ITGA5,ITGAM,ITGB2,MMP19,MMP25,MMP9,SDC3,SELL,SELPLG,TNF,TNFRSF1B
IL-10 Signaling	Down	CCR1,CCR5,CD14,FCGR2A,FCGR2B,FOS,HMOX1,IL10,IL10RA,IL18RAP,IL1A,IL1B,IL1R2,IL1RL1,IL1RL2,IL1RN,IL36A,IL36RN,IL4R,IL6,NFKB2,NFKBIA,NFKBID,NFKBIE,SOCS3,TNF
Role of Macrophages, Fibroblasts and Endothelial Cells in Rheumatoid Arthritis	Down	CAMK2B,CCL2,CEBPB,CREB5,CSF1,CXCL8,FCGR1A,FCGR3A/FCGR3B,FOS,ICAM1,IL10,IL17RA,IL18R1,IL18RAP,IL1A,IL1B,IL1R2,IL1RL1,IL1RL2,IL1RN,IL32,IL36A,IL36RN,IL6,IL6R,IRAK2,LTB,NFKBIA,NFKBID,NFKBIE,OSM,PDGFB,PIK3R5,PIK3R6,PRKCB,PRKCH,PRKCQ,RASD1,SOCS1,SOCS3,TGFB1,TLR1,TLR10,TLR2,TLR4,TLR6,TLR8,TLR9,TNF,TNFRSF1B,TNFSF13B,TRAF1
Atherosclerosis Signaling	Down	ALOX12,ALOX5,APOA2,CCL2,CCR2,CCR3,COL18A1,CSF1,CXCL8,CXCR4,ICAM1,IFNG,IL1A,IL1B,IL1RN,IL36A,IL36RN,IL6,ITGB2,MMP9,NFKB2,ORM1,ORM2,PDGFB,PLA2G7,PLB1,S100A8,SELPLG,SERPINA1,TGFB1,TNF,TNFSF14
Phagosome Formation	Down	C3AR1,CLEC7A,CR1,FCAR,FCER1G,FCER2,FCGR1A,FCGR1B,FCGR2A,FCGR2B,FCGR3A/FCGR3B,ITGA5,ITGAM,ITGAX,ITGB2,MRC1,PIK3R5,PIK3R6,PRKCB,PRKCH,PRKCQ,RAC2,RHOG,RHOH,TLR1,TLR10,TLR2,TLR4,TLR6,TLR8,TLR9
Agranulocyte Adhesion and Diapedesis	Down	ACTB,CCL18,CCL2,CCL20,CCL3,CCL3L3,CCL4,CCL4L1/CCL4L2,CCL8,CKLF,CLDN10,CXCL10,CXCL2,CXCL3,CXCL5,CXCL8,CXCR1,CXCR2,CXCR4,HRH1,ICAM1,IL1A,IL1B,IL1RN,IL36A,IL36RN,ITGA5,ITGB2,MMP19,MMP25,MMP9,SELL,SELPLG,TNF
IL-12 Signaling and Production in Macrophages	Down	ALOX12,APOA2,CEBPB,FOS,IFNG,IL10,IL12RB1,IL23A,IRF1,IRF8,NFKB2,ORM1,ORM2,PIK3R5,PIK3R6,PRKCB,PRKCH,PRKCQ,S100A8,SERPINA1,SPI1,STAT4,TGFB1,TLR2,TLR4,TNF,ZNF668
Role of Cytokines in Mediating Communication between Immune Cells	Down	CSF3,CXCL8,IFNG,IL10,IL1A,IL1B,IL1RN,IL23A,IL27,IL32,IL36A,IL36RN,IL6,TGFB1,TNF
IL-17A Signaling in Fibroblasts	Down	CCL2,CEBPB,CXCL5,FOS,IL17RA,IL6,NFKB2,NFKBIA,NFKBID,NFKBIE,NFKBIZ
G-Protein Coupled Receptor Signaling	Down	ADCY3,ADORA2A,ADRA2B,ADRB3,CAMK2B,CREB5,CXCR2,DUSP6,FPR1,FPR2,HCAR2,HCAR3,HRH1,HRH2,NFKB2,NFKBIA,NFKBID,NFKBIE,NPR3,P2RY13,P2RY14,PDE2A,PDE3B,PDE4B,PIK3R5,PIK3R6,PRKCB,PTGIR,RASD1,RGS18,RGS2,SSTR3,TULP2
Erythropoietin Signaling	Down	FOS,NFKB2,NFKBIA,NFKBID,NFKBIE,PIK3R5,PIK3R6,PRKCB,PRKCH,PRKCQ,RASD1,SOCS1,SOCS3,STAT5A,STAT5B
Hematopoiesis from Pluripotent Stem Cells	Down	CD247,CD8B,CSF1,CSF3,CXCL8,FCER1G,IL10,IL1A,IL6,LIF
Role of JAK family kinases in IL-6-type Cytokine Signaling	Down	IL6,IL6R,OSM,SOCS1,SOCS3,STAT5A,STAT5B
Complement System	Down	C3AR1,CFD,CR1,ITGAM,ITGAX,ITGB2
PD-1, PD-L1 cancer immunotherapy pathway	Up	CD247,CD274,CD28,CD80,HLA-DOB,IFNG,IL2RA,IL2RG,JAK3,LCK,LCP2,PDCD1,PDCD1LG2,PIK3R5,PIK3R6,PRKCQ,STAT5A,STAT5B,TGFB1,TNF,TNFRSF1B
LXR/RXR Activation	Up	APOA2,CCL2,CD14,CETP,IL18RAP,IL1A,IL1B,IL1R2,IL1RL1,IL1RL2,IL1RN,IL36A,IL36RN,IL6,LY96,MMP9,NFKB2,ORM1,ORM2,PTGS2,S100A8,SAA1,SERPINA1,TLR4,TNF,TNFRSF1B
Antioxidant Action of Vitamin C	Up	CSF2RA,CSF2RB,HMOX1,NFKB2,NFKBIA,NFKBID,NFKBIE,PLA2G7,PLB1,SLC2A3,STAT5A,STAT5B,TNF

## Sheet: S4A
Table S4A. Association between canonical pathway gene sets from Table S3 and comorbidities in SPIROMICS. Leading edge genes are enriched in association with the given comorbidity.
comorbidity	pathway	pval	padj	ES	NES	leadingEdge
cardiovascular condition	Antioxidant Action of Vitamin C	0.00147275	0.0031003	-0.81383	-1.71784	PLA2G7, CSF2RA, TNF, HMOX1, SLC2A3, CSF2RB, NFKBIE, STAT5A
cardiovascular condition	Renin-Angiotensin Signaling	0.00151976	0.0031003	-0.836174	-1.72693	CCL2, PIK3R5, TNF, ADCY3, PIK3R6, PRKCQ, PRKCB
cardiovascular condition	G-Protein Coupled Receptor Signaling	0.0012837	0.0031003	-0.725596	-1.74896	PIK3R5, PDE3B, FPR1, P2RY13, CXCR2, ADCY3, PIK3R6, RGS18, P2RY14, FPR2, PDE4B, ADORA2A, PRKCB, RGS2, NFKBIE, CAMK2B
cardiovascular condition	GM-CSF Signaling	0.00149925	0.0031003	-0.851156	-1.779	HCK, CSF2RA, BCL2A1, PIK3R5, CSF2RB, PIK3R6, CISH, PIM1, PRKCB
cardiovascular condition	IL-10 Signaling	0.00132979	0.0031003	-0.768147	-1.79571	CCR1, FCGR2B, IL10RA, IL1A, CCR5, FCGR2A, TNF, HMOX1, CD14, IL1B
cardiovascular condition	Type I Diabetes Mellitus Signaling	0.00135685	0.0031003	-0.823345	-1.87847	FCER1G, CD80, CD86, TNF, FASLG, PRF1, CD28, TNFRSF1B, IL1B, CD247, GZMB
cardiovascular condition	IL-12 Signaling/Production in Macrophages	0.00132979	0.0031003	-0.807987	-1.88268	IRF8, SPI1, PIK3R5, TNF, IL12RB1, S100A8, PIK3R6, SERPINA1, TGFB1, STAT4, PRKCQ, PRKCB, TLR4
cardiovascular condition	PD-1/PD-L1 cancer immunotherapy	0.00138504	0.0031003	-0.85854	-1.93835	CD80, PDCD1, PDCD1LG2, PIK3R5, TNF, IL2RG, CD28, TNFRSF1B, LCP2, CD247, PIK3R6, JAK3, TGFB1, PRKCQ
cardiovascular condition	Th1 Pathway	0.00128866	0.0031003	-0.818858	-1.97546	ITGB2, IL10RA, CD80, HAVCR2, CD86, CCR5, PIK3R5, CD28, RUNX3, IL12RB1, CD247, TBX21, PIK3R6, JAK3, KLRC1, STAT4, PRKCQ, SOCS1, ICAM1
cardiovascular condition	Macrophages/Fibroblasts/Endothelial in Rheumatoid Arthritis	0.00116144	0.0031003	-0.748101	-1.97729	FCGR3A, TLR8, CCL2, FCGR1A, IL1A, PIK3R5, TNF, TNFSF13B, FCGR3B, TNFRSF1B, TLR10, IL1B, LTB, PDGFB, PIK3R6, CSF1, TGFB1, IL32, IL18RAP, OSM, IL17RA, PRKCQ, SOCS1, PRKCB, ICAM1, NFKBIE, TLR4
cardiovascular condition	Th2 Pathway	0.0012837	0.0031003	-0.837352	-2.01834	CCR1, ITGB2, CD80, CD86, CCR5, SPI1, IKZF1, PIK3R5, IL2RG, CD28, RUNX3, IL12RB1, CD247, CXCR4, TBX21, PIK3R6, JAK3, STAT4, PRKCQ, ICAM1, STAT5A, NOTCH1
cardiovascular condition	HMGB1 Signaling	0.0012837	0.0031003	-0.838014	-2.01993	TNFSF8, CCL2, IL1A, RAC2, PIK3R5, TNF, FASLG, TNFSF14, TNFSF13B, TNFRSF1B, IL1B, LTB, PIK3R6, RHOG, TGFB1, OSM, TNFSF9, ICAM1, TLR4, RHOH
cardiovascular condition	T Cell Exhaustion Signaling	0.00130378	0.0031003	-0.859224	-2.03685	FCER1G, IL10RA, CD80, HAVCR2, PDCD1, CD86, PDCD1LG2, PIK3R5, IRF4, CD28, IL12RB1, TBX21, PIK3R6, GZMB, JAK3, TGFB1, STAT4, BATF, PRKCQ, PRDM1
cardiovascular condition	PRRs in Recognition of Bacteria and Viruses	0.00123153	0.0031003	-0.812896	-2.04114	TNFSF8, NLRC4, TLR8, IL1A, PIK3R5, TNF, FASLG, CLEC7A, TNFSF14, NLRP3, TNFSF13B, IL1B, LTB, PIK3R6, C3AR1, TGFB1, OSM, TNFSF9, PRKCQ, PRKCB
cardiovascular condition	Production of NO and ROS in Macrophages	0.00128866	0.0031003	-0.848715	-2.04749	CYBB, NCF1, IRF8, RAC2, NCF4, SPI1, PIK3R5, TNF, TNFRSF1B, NCF2, S100A8, SIRPA, PIK3R6, JAK3, SERPINA1, RHOG, PRKCQ, PRKCB, NFKBIE, TLR4, RHOH
cardiovascular condition	Atherosclerosis Signaling	0.00132802	0.0031003	-0.876252	-2.05577	MMP9, PLA2G7, ITGB2, CCL2, IL1A, ALOX5, TNF, TNFSF14, CCR2, IL1B, CXCR4, S100A8, PDGFB, CSF1, SELPLG, SERPINA1, TGFB1
cardiovascular condition	IL-8 Signaling	0.00125786	0.0031003	-0.84067	-2.05763	MMP9, ITGAM, CYBB, ITGB2, NCF1, ITGAX, RAC2, PIK3R5, HMOX1, GNG2, FLT1, NCF2, CXCR2, PIK3R6, ARRB2, RHOG, CXCR1, PRKCQ, PRKCB, ICAM1, RHOH
cardiovascular condition	Cardiac Hypertrophy Signaling	0.00114679	0.0031003	-0.777898	-2.06748	TNFSF8, CYBB, IL10RA, IL1A, PIK3R5, TNF, FASLG, ITGA5, IL2RG, TNFSF14, PDE3B, IL21R, TNFSF13B, IL12RB1, CSF2RB, GNG2, TNFRSF1B, IL1B, CXCR2, ADCY3, LTB, PIK3R6, PDE4B, TGFB1, CXCR1, IL18RAP, OSM, TNFSF9, IL17RA, PRKCQ, PRKCB
cardiovascular condition	Agranulocyte Adhesion and Diapedesis	0.00125786	0.0031003	-0.858909	-2.10828	MMP9, CCL18, ITGB2, MMP19, CCL2, CCL3, IL1A, TNF, ITGA5, CXCL5, CXCL10, SELL, IL1B, CXCR4, CCL4, CXCR2, SELPLG, CXCR1, CXCL3, MMP25
cardiovascular condition	TREM1 Signaling	0.00125628	0.0031003	-0.858312	-2.12206	NLRC4, TYROBP, TLR8, ITGAX, FCGR2B, CCL2, CCL3, NLRP12, CD86, TREM1, TNF, ITGA5, CD83, LAT2, NLRP3, TLR10, IL1B, CASP5
cardiovascular condition	Natural Killer Cell Signaling	0.00123153	0.0031003	-0.849791	-2.13379	SIGLEC7, LILRB1, FCGR3A, TYROBP, FCER1G, HCST, LAIR1, HSPA6, RAC2, FCGR2A, PIK3R5, CD48, FASLG, FCGR3B, IL12RB1, WAS, LCP2, CD247, PIK3R6, WIPF1, JAK3, KLRC1, STAT4, IL18RAP, PRKCQ, MICB
cardiovascular condition	Leukocyte Extravasation Signaling	0.00124069	0.0031003	-0.85595	-2.13801	MMP9, ITGAM, CYBB, ITGB2, NCF1, MMP19, RAC2, NCF4, BTK, PIK3R5, TIMP2, ITGA5, ARHGAP9, WAS, CXCR4, NCF2, TXK, PIK3R6, WIPF1, SELPLG, SIPA1, MMP25, PRKCQ, PRKCB, ICAM1, RHOH, ICAM3, RASSF5, ACTB
cardiovascular condition	Granulocyte Adhesion/Diapedesis	0.00121507	0.0031003	-0.843155	-2.14488	MMP9, ITGAM, CCL18, ITGB2, MMP19, CCL2, CCL3, IL1A, TNF, ITGA5, CXCL5, CXCL10, FPR1, SELL, CSF3R, TNFRSF1B, IL1B, CXCR4, CCL4, CXCR2, FPR2, SDC3, SELPLG, CXCL3, IL18RAP, MMP25
cardiovascular condition	Phagosome Formation	0.00125786	0.0031003	-0.880627	-2.15543	MRC1, ITGAM, FCGR3A, ITGB2, TLR8, FCER1G, ITGAX, FCGR2B, FCGR1A, RAC2, FCGR2A, FCAR, PIK3R5, FCGR1B, CR1, ITGA5, CLEC7A, FCGR3B, TLR10, PIK3R6, C3AR1, RHOG
cardiovascular condition	B Cell Signaling in Lupus	0.00119474	0.0031003	-0.836822	-2.17198	TNFSF8, FGR, TLR8, LILRB4, FCGR2B, LILRB3, IL1A, RASGRP2, PDCD1, HCK, RAC2, LILRA6, FCGR2A, BTK, PIK3R5, TNF, FASLG, PAG1, TNFSF14, TNFSF13B, PIK3AP1, IL1B, LTB, PIK3R6, TGFB1, OSM, TNFSF9, PRKCQ, PRKCB, IFIT2
cardiovascular condition	Complement System	0.00164474	0.00322622	-0.955388	-1.74078	ITGAM, ITGB2, ITGAX, CFD, CR1, C3AR1
cardiovascular condition	STAT3 Signaling	0.00256739	0.00484952	-0.707478	-1.70529	IL10RA, IL1A, IL2RG, IL21R, IL12RB1, CSF2RB, IL1B, FLT1, CXCR2, PDGFB, CISH, TGFB1, CXCR1, IL18RAP, IL17RA, PIM1, SOCS1
cardiovascular condition	Toll-like Receptor Signaling	0.00268456	0.00488974	-0.782102	-1.8088	TLR8, LY96, IL1A, TNF, CD14, TLR10, IL1B
cardiovascular condition	IL-9 Signaling	0.00455927	0.00801803	-0.823648	-1.70106	PIK3R5, TNF, IL2RG, PIK3R6, CISH, JAK3
cardiovascular condition	LXR/RXR Activation	0.00536913	0.00912752	-0.751425	-1.73785	MMP9, CCL2, LY96, IL1A, TNF, CD14, TNFRSF1B, IL1B, S100A8, SERPINA1, IL18RAP
cardiovascular condition	Cytokines Mediating Immune Cell Communication	0.00615385	0.00980769	-0.819016	-1.66617	IL1A, TNF, IL1B, TGFB1, IL32
cardiovascular condition	Inflammasome	0.00615385	0.00980769	-0.82042	-1.66903	NLRC4, P2RX7, NLRP3, IL1B, CASP5, AIM2, TLR4, NOD2, CASP1
cardiovascular condition	PI3K/AKT Signaling	0.00651891	0.0100747	-0.706627	-1.67511	IL10RA, ITGA5, IL2RG, IL21R, IL12RB1, CSF2RB, CXCR2, JAK3, CXCR1, IL18RAP, IL17RA, NFKBIE, GAB2
cardiovascular condition	White Adipose Tissue Browning	0.00823723	0.0123558	-0.865634	-1.61985	GPBAR1, FCER1G, ADCY3, CACNA2D4
cardiovascular condition	IL-2 Signaling	0.00923077	0.0134505	-0.809342	-1.6465	PIK3R5, IL2RG, PIK3R6, JAK3, SOCS1, STAT5A, LCK
cardiovascular condition	Hematopoiesis from Pluripotent Stem Cells	0.0125786	0.0178197	-0.825705	-1.62682	FCER1G, IL1A, CD247, CSF1, CD8B
cardiovascular condition	IL-6 Signaling	0.0182529	0.0251594	-0.67164	-1.59217	IL1A, PIK3R5, TNF, CD14, TNFRSF1B, IL1B, PIK3R6, TNFAIP6, IL18RAP, SOCS1, NFKBIE
cardiovascular condition	Type II Diabetes Mellitus Signaling	0.0221607	0.0297419	-0.713251	-1.61033	PIK3R5, TNF, TNFRSF1B, PIK3R6, CACNA2D4, PRKCQ, SOCS1, PRKCB, NFKBIE, ACSL1, NFKBID, NSMAF
cardiovascular condition	Thrombopoietin Signaling	0.0276923	0.036213	-0.773437	-1.57345	PIK3R5, PIK3R6, PRKCQ, PRKCB, GAB2, STAT5A
cardiovascular condition	Acute Phase Response	0.0319149	0.0406915	-0.661105	-1.54044	IL1A, TNF, HMOX1, TNFRSF1B, IL1B, SERPINA1, OSM, SOCS1, NFKBIE
cardiovascular condition	Angiopoietin Signaling	0.035982	0.0447581	-0.73009	-1.52596	DOK2, PIK3R5, PIK3R6, NFKBIE, STAT5A, BIRC5, NFKBID
hypertension	Complement System	0.00183486	0.00623853	-0.941034	-1.73436	ITGAM, ITGB2, ITGAX, CR1, CFD, C3AR1
hypertension	PD-1/PD-L1 cancer immunotherapy	0.0017762	0.00623853	-0.737676	-1.75196	TNF, CD80, PDCD1, PIK3R6, CD28, PIK3R5, IL2RG, PDCD1LG2, TNFRSF1B, TGFB1, STAT5A, LCP2
hypertension	Natural Killer Cell Signaling	0.00167224	0.00623853	-0.677664	-1.88022	TYROBP, SIGLEC7, FCER1G, FCGR3A, HSPA6, LAIR1, FCGR2A, LILRB1, HCST, PIK3R6, IL12RB1, RAC2, PIK3R5
hypertension	Th1 Pathway	0.0016835	0.00623853	-0.713438	-1.88023	ITGB2, HAVCR2, CD86, CD80, IL10RA, PIK3R6, CD28, IL12RB1, PIK3R5, IL6
hypertension	IL-8 Signaling	0.00170648	0.00623853	-0.722454	-1.93137	MMP9, ITGAM, CYBB, ITGB2, ITGAX, PRKCB, FLT1, NCF1, PIK3R6, NCF2, HMOX1, RAC2, PIK3R5, GNG2
hypertension	PRRs in Recognition of Bacteria and Viruses	0.00167224	0.00623853	-0.705989	-1.95881	PRKCB, NLRC4, IL1A, TLR8, TNF, IL1B, OSM, PIK3R6, NLRP3, TNFSF8, CLEC7A, TNFSF13B, PIK3R5, IL6, C3AR1
hypertension	Granulocyte Adhesion/Diapedesis	0.00167224	0.00623853	-0.691767	-1.96053	MMP9, CCL18, ITGAM, ITGB2, CCL3, MMP19, CCL2, IL1A, TNF, IL1B, CXCL5, CXCL10, ITGA5, FPR1, CCL4, SELPLG, FPR2, TNFRSF1B, SELL
hypertension	Production of NO and ROS in Macrophages	0.0016835	0.00623853	-0.750074	-1.97678	CYBB, PRKCB, IRF8, TNF, NCF1, PIK3R6, NCF4, NCF2, SPI1, RAC2, SIRPA, PIK3R5, TNFRSF1B, NFKBIE, RHOG
hypertension	T Cell Exhaustion Signaling	0.00168067	0.00623853	-0.76617	-1.98151	FCER1G, HAVCR2, CD86, CD80, PDCD1, IL10RA, PIK3R6, CD28, IRF4, IL12RB1, PIK3R5, IL6, PDCD1LG2, TGFB1
hypertension	Atherosclerosis Signaling	0.00167504	0.00623853	-0.800558	-2.05071	MMP9, ITGB2, CCL2, ALOX5, IL1A, TNF, IL1B, PLA2G7, IL6, SELPLG, CCR2, TGFB1
hypertension	TREM1 Signaling	0.00167785	0.00623853	-0.78259	-2.13275	TYROBP, FCGR2B, CCL3, CCL2, ITGAX, NLRC4, TLR8, TNF, CD86, TREM1, IL1B, NLRP12, ITGA5, NLRP3, CD83, CASP5, LAT2
hypertension	B Cell Signaling in Lupus	0.00162338	0.00623853	-0.742944	-2.14763	FCGR2B, PRKCB, HCK, IL1A, TLR8, TNF, FCGR2A, FGR, IL1B, LILRA6, PDCD1, OSM, PIK3R6, BTK, TNFSF8, LILRB4, TNFSF13B, RASGRP2, RAC2, PIK3R5, PAG1, IL6, LILRB3, PIK3AP1
hypertension	Agranulocyte Adhesion and Diapedesis	0.00168919	0.00623853	-0.800684	-2.16541	MMP9, CCL18, ITGB2, CCL3, MMP19, CCL2, IL1A, TNF, IL1B, CXCL5, CXCL10, ITGA5, CCL4, SELPLG
hypertension	Phagosome Formation	0.00170648	0.00623853	-0.833545	-2.22836	MRC1, ITGAM, FCGR2B, ITGB2, FCER1G, FCGR3A, ITGAX, PRKCB, TLR8, FCGR1A, FCGR2A, ITGA5, CR1, PIK3R6, CLEC7A, RAC2, PIK3R5, FCGR1B, C3AR1
hypertension	Leukocyte Extravasation Signaling	0.00166667	0.00623853	-0.820249	-2.26479	MMP9, ITGAM, CYBB, ITGB2, MMP19, PRKCB, NCF1, ITGA5, PIK3R6, NCF4, BTK, NCF2, RAC2, PIK3R5, ARHGAP9, SELPLG, TIMP2
hypertension	Type I Diabetes Mellitus Signaling	0.00348432	0.0108303	-0.714123	-1.72546	FCER1G, TNF, CD86, CD80, IL1B, CD28, TNFRSF1B, NFKBIE
hypertension	Inflammasome	0.00361011	0.0108303	-0.831061	-1.73676	NLRC4, IL1B, P2RX7, NLRP3, CASP5
hypertension	GM-CSF Signaling	0.00536673	0.0136852	-0.789699	-1.72298	PRKCB, HCK, BCL2A1, CSF2RA, PIK3R6, PIK3R5, CSF2RB, CISH
hypertension	IL-12 Signaling/Production in Macrophages	0.00512821	0.0136852	-0.697767	-1.72342	PRKCB, IRF8, TNF, PIK3R6, SPI1, IL12RB1, PIK3R5, ZNF668, TGFB1
hypertension	Antioxidant Action of Vitamin C	0.00536673	0.0136852	-0.770417	-1.72373	TNF, CSF2RA, PLA2G7, HMOX1, SLC2A3, CSF2RB, NFKBIE, STAT5A
hypertension	HMGB1 Signaling	0.00675676	0.0164093	-0.658761	-1.71675	CCL2, IL1A, TNF, IL1B, OSM, PIK3R6, TNFSF8, TNFSF13B, RAC2, PIK3R5, IL6, TNFRSF1B, TGFB1, RHOG
hypertension	Th2 Pathway	0.00844595	0.0195792	-0.642633	-1.67472	ITGB2, CD86, CD80, CCR1, PIK3R6, CD28, SPI1, IL12RB1, PIK3R5, IL2RG, CCR5, VAV1, STAT5A
obesity	B Cell Signaling in Lupus	0.00151286	0.00930487	-0.618711	-1.79602	IL1A, PRKCB, LILRB3, TNFSF8, LILRA6, FCGR2A, FGR, TLR8, BTK, HCK, RASGRP2, RAC2, PIK3AP1, FCGR2B, PAG1, IL1B, PIK3R5, PIK3R6
obesity	Production of NO and ROS in Macrophages	0.00160256	0.00930487	-0.710388	-1.87555	PRKCB, CYBB, NCF1, NCF4, NCF2, RAC2, SPI1, S100A8, TLR4, SIRPA, IRF8, PIK3R5, NFKBIA, PIK3R6, NFKBIE
obesity	Granulocyte Adhesion/Diapedesis	0.00156006	0.00930487	-0.667735	-1.87661	MMP9, MMP19, IL1A, CXCL5, ITGB2, CCL2, ITGAM, CCL18, ITGA5, CXCL3, SELPLG, CCL3, IL1RN, IL1RL1, CLDN10, IL1B, CCL4, CXCR2, CCL3L3, CXCL2, CCL20, FPR2
obesity	Agranulocyte Adhesion and Diapedesis	0.00159744	0.00930487	-0.724611	-1.93654	MMP9, MMP19, IL1A, CXCL5, ITGB2, CCL2, CCL18, ITGA5, CXCL3, SELPLG, CCL3, IL1RN, CLDN10, IL1B, CCL4, CXCR2, CCL3L3, CXCL2, CCL20
obesity	Atherosclerosis Signaling	0.00164204	0.00930487	-0.756163	-1.93674	MMP9, IL1A, ITGB2, PLA2G7, ALOX5, CCL2, SELPLG, S100A8, IL1RN, PDGFB, IL1B
obesity	IL-8 Signaling	0.00160514	0.00930487	-0.729387	-1.93876	MMP9, PRKCB, CYBB, ITGB2, NCF1, ITGAM, HMOX1, HBEGF, ITGAX, FLT1, NCF2, RAC2, ARRB2, PIK3R5, PIK3R6, CXCR2
obesity	Leukocyte Extravasation Signaling	0.00156006	0.00930487	-0.744268	-2.04297	MMP9, MMP19, PRKCB, CYBB, ITGB2, NCF1, ITGAM, BTK, NCF4, ITGA5, NCF2, RAC2, SELPLG, TIMP2, CLDN10, PIK3R5, PIK3R6
obesity	Phagosome Formation	0.00160514	0.00930487	-0.773228	-2.05529	MRC1, PRKCB, ITGB2, FCGR2A, ITGAM, FCER1G, TLR8, FCGR1B, FCGR3A, ITGAX, CLEC7A, ITGA5, CR1, RAC2, FCGR2B, FCGR1A, TLR4
obesity	TREM1 Signaling	0.00157978	0.00930487	-0.810705	-2.18467	CD86, NLRC4, TYROBP, CCL2, NLRP12, TLR8, CASP5, LAT2, ITGAX, ITGA5, FCGR2B, CCL3, TLR4, IL1RL1, TREM1, CD83, NLRP3, IL1B
obesity	Toll-like Receptor Signaling	0.00337268	0.0162679	-0.731296	-1.79834	LY96, IL1A, CD14, TLR8, IL1RN, TLR4, IL1RL1, IL1B, NFKBIA
obesity	GM-CSF Signaling	0.00350877	0.0162679	-0.834746	-1.82036	PRKCB, CSF2RA, HCK, CAMK2B, BCL2A1, CSF2RB, PIM1, PIK3R5, PIK3R6
obesity	Complement System	0.00547445	0.0232664	-0.920276	-1.70342	ITGB2, CFD, ITGAM, ITGAX, CR1
obesity	IL-10 Signaling	0.0066778	0.0261975	-0.678508	-1.70864	IL1A, FCGR2A, CD14, HMOX1, FCGR2B, CCR1, IL1RN, IL1RL1, IL10RA, IL1B, NFKBIA, NFKBIE
current vs non-smoker	Natural Killer Cell Signaling	0.00177936	0.0130102	0.775493	2.20861	RAC2, LCP2, HCST, FASLG, SIGLEC7, LILRB1, WAS, FCER1G, PIK3R5, FCGR2A, CD48, LAIR1, HSPA6, IL18R1, IL12RB1, KLRC1, STAT4, TYROBP, IL18RAP, MICB, WIPF1, JAK3, RASSF5, PRKCQ, COL18A1, CD247, PIK3R6, FCGR3A
current vs non-smoker	Phagosome Formation	0.00178571	0.0130102	0.764848	2.12497	FCGR2B, TLR6, ITGAX, TLR8, FCAR, ITGAM, CR1, RAC2, MRC1, ITGA5, CLEC7A, FCER1G, PIK3R5, FCGR2A, C3AR1, FCGR1B, FCGR1A, ITGB2, RHOH, TLR2, RHOG
current vs non-smoker	Leukocyte Extravasation Signaling	0.00176367	0.0130102	0.744414	2.12253	CLDN10, NCF1, ITGAM, CD44, RAC2, CYBB, TIMP2, ITGA5, TIMP1, WAS, NCF4, BTK, PIK3R5, ARHGAP9, MMP25, ICAM1, NCF2, ITGB2, SIPA1, RHOH, WIPF1, CXCR4, MMP9, RASSF5, ACTB, PRKCQ
current vs non-smoker	TREM1 Signaling	0.0017762	0.0130102	0.730303	2.04895	FCGR2B, TLR6, ITGAX, CCL2, TLR8, IL1B, TNF, CCL3, ITGA5, NLRP3, LAT2, CXCL8, CASP5, CD86, IL1RL1, NLRC4, ICAM1, TYROBP, TLR2, NOD2, CD83, TREM1, NLRP12
current vs non-smoker	IL-8 Signaling	0.00178571	0.0130102	0.729947	2.02801	FLT1, ITGAX, NCF1, ITGAM, RAC2, CYBB, HMOX1, PTGS2, GNG2, CXCR2, PIK3R5, CXCL8, IRAK2, ICAM1, NCF2, ITGB2, RHOH, RHOG, ARRB2, MMP9, PRKCQ
current vs non-smoker	STAT3 Signaling	0.00176056	0.0130102	0.737118	2.006	FLT1, IL1R2, PDGFB, IL1B, IL1A, CXCR2, IL2RG, CSF2RB, BMP6, IL1RL1, IL21R, IL10RA, IL18R1, IL12RB1, IL18RAP, PIM1
current vs non-smoker	Granulocyte Adhesion/Diapedesis	0.00172414	0.0130102	0.672403	1.97664	CLDN10, IL1R2, IL1RN, CCL2, ITGAM, IL1B, IL1A, TNF, CCL3, ITGA5, TNFRSF1B, CXCR2, CXCL8, IL1RL1, HRH1, CCL3L3, FPR1, MMP25, ICAM1, ITGB2, IL18RAP, CSF3R, CXCR4, FPR2, CKLF, CCL4, CCL4L2, MMP9
current vs non-smoker	Agranulocyte Adhesion and Diapedesis	0.00356506	0.0165289	0.697561	1.9418	CLDN10, IL1RN, CCL2, IL1B, IL1A, TNF, CCL3, ITGA5, CXCR2, CXCL8, HRH1, CCL3L3, MMP25, ICAM1, ITGB2, CXCR4, CKLF, CCL4, CCL4L2, MMP9, SELL, ACTB
current vs non-smoker	Th2 Pathway	0.00528169	0.0185118	0.706716	1.92327	CCR1, CCR5, RUNX3, SPI1, IKZF1, IL2RG, PIK3R5, CD86, IL1RL1, IL12RB1, ICAM1, ITGB2, STAT4, JAK3, CXCR4, CD80, PRKCQ, CD247, PIK3R6
current vs non-smoker	Cardiac Hypertrophy Signaling	0.00350877	0.0165289	0.622347	1.91196	IL1R2, IL1B, IL1A, PDE3B, CYBB, TNF, TNFSF8, ITGA5, FASLG, TNFRSF1B, PTGS2, GNG2, CXCR2, IL2RG, PIK3R5, CXCL8, CSF2RB, TNFSF13B, EDN1, IL1RL1, IL21R, IL10RA, IL18R1, IL12RB1, IL18RAP, PDE4B
current vs non-smoker	B Cell Signaling in Lupus	0.00348432	0.0165289	0.631313	1.89698	FCGR2B, TLR8, IL1B, IL1A, RAC2, LILRB3, FGR, TNF, TNFSF8, FASLG, LILRA6, HCK, PIK3AP1, BTK, PIK3R5, FCGR2A, CXCL8, TNFSF13B, LILRB4, PAG1
current vs non-smoker	Toll-like Receptor Signaling	0.00544465	0.0185118	0.750451	1.89485	TLR6, IL1RN, TLR8, IL1B, IL1A, TNF, LY96, IL1RL1, IRAK2, TLR2, CD14, TICAM1, TLR1, TLR10
current vs non-smoker	PI3K/AKT Signaling	0.00526316	0.0185118	0.703875	1.89023	IL1R2, ITGA5, PTGS2, CXCR2, IL2RG, CSF2RB, IL1RL1, IL21R, IL10RA, IL18R1, IL12RB1, IL18RAP, JAK3, IL17RA
current vs non-smoker	Production of NO and ROS in Macrophages	0.00705467	0.0202743	0.682245	1.87682	NCF1, RAC2, CYBB, TNF, SIRPA, S100A8, SPI1, TNFRSF1B, NCF4, PIK3R5, IRF8, NCF2, RHOH, TLR2, JAK3, RHOG
current vs non-smoker	Atherosclerosis Signaling	0.0071048	0.0202743	0.699389	1.8459	PLA2G7, IL1RN, CCL2, PDGFB, IL1B, IL1A, TNF, S100A8, CXCL8, CCR2, ICAM1, ALOX5, ITGB2, CSF1, CXCR4, MMP9, COL18A1
current vs non-smoker	Antioxidant Action of Vitamin C	0.00715563	0.0202743	0.782194	1.8199	PLA2G7, TNF, HMOX1, CSF2RA, SLC2A3, CSF2RB, PLB1, NFKBID, NFKBIE
current vs non-smoker	Macrophages/Fibroblasts/Endothelial in Rheumatoid Arthritis	0.00348432	0.0165289	0.593368	1.81379	IL1R2, TLR6, IL1RN, CCL2, TLR8, PDGFB, IL1B, IL1A, TNF, TNFRSF1B, PIK3R5, CXCL8, TNFSF13B, IL1RL1, IL18R1, IRAK2, FCGR1A, ICAM1, IL18RAP, TLR2, CSF1, CREB5, IL17RA, PRKCQ, IL32, TLR1, PIK3R6, TLR10, FCGR3A
current vs non-smoker	PD-1/PD-L1 cancer immunotherapy	0.00543478	0.0185118	0.729851	1.81041	LCP2, TNF, TNFRSF1B, PDCD1LG2, IL2RG, PIK3R5, CD274, JAK3, CD80, PRKCQ, CD247, PIK3R6
current vs non-smoker	IL-10 Signaling	0.0124777	0.0289256	0.678062	1.7704	FCGR2B, IL1R2, CCR1, IL1RN, IL1B, IL1A, CCR5, TNF, HMOX1, FCGR2A, IL1RL1, IL10RA, IL18RAP
current vs non-smoker	HMGB1 Signaling	0.0105634	0.0269366	0.628272	1.70979	CCL2, IL1B, IL1A, RAC2, TNF, TNFSF8, FASLG, TNFRSF1B, PIK3R5, CXCL8, TNFSF13B, ICAM1, RHOH, RHOG
current vs non-smoker	Inflammasome	0.00948767	0.0254669	0.794281	1.70925	IL1B, NLRP3, CASP5, NLRC4, AIM2, NOD2, P2RX7, CASP1
current vs non-smoker	Type I Diabetes Mellitus Signaling	0.014652	0.0311355	0.681238	1.70321	IL1B, TNF, FASLG, TNFRSF1B, FCER1G, PRF1, CD86, GZMB, CD80, CD247, NFKBID, NFKBIE
current vs non-smoker	PRRs in Recognition of Bacteria and Viruses	0.0142349	0.0311355	0.588281	1.67543	TLR6, TLR8, IL1B, IL1A, TNF, TNFSF8, CLEC7A, NLRP3, FASLG, PIK3R5, CXCL8, TNFSF13B, C3AR1, NLRC4, TLR2, NOD2, RIPK2, PRKCQ, TICAM1, TNFSF15, TLR1, PIK3R6
current vs non-smoker	Retinoate Biosynthesis I	0.0120968	0.0289256	0.888685	1.63027	ADH7, AKR1C3, RBP1
COPD	Granulocyte Adhesion/Diapedesis	0.00172117	0.00433305	0.840698	2.61478	IL1R2, CCL20, IL1B, CSF3R, CCL3, MMP9, CSF3, IL1RN, FPR2, TNF, ICAM1, CXCR2, MMP25, CXCL10, CXCL5, IL1RL1, CCL2, CCL4, TNFRSF1B, CCL3L3, SELL, FPR1, IL18RAP, CXCL8, SDC3, HRH1, CXCL3
COPD	Agranulocyte Adhesion and Diapedesis	0.00168919	0.00433305	0.815577	2.44027	CCL20, IL1B, CCL3, MMP9, IL1RN, TNF, CXCR1, ICAM1, CXCR2, MMP25, CXCL10, CXCL5, CCL2, CCL4, CCL3L3, SELL, CXCL8, HRH1, CXCL3, ITGA5, CCL4L2, ACTB
COPD	LXR/RXR Activation	0.00170648	0.00433305	0.880452	2.35285	IL1R2, SAA1, IL1B, IL6, MMP9, IL1RN, TNF, PTGS2, IL1RL1, CCL2, S100A8, TNFRSF1B, IL18RAP, CD14, SERPINA1, NFKB2
COPD	IL-6 Signaling	0.00173913	0.00433305	0.814048	2.29251	IL1R2, IL1B, IL6, TNFAIP6, IL1RN, TNF, SOCS3, IL1RL1, SOCS1, TNFRSF1B, NFKBIE, IL18RAP, CXCL8, CD14, NFKB2, NFKBIA, PIK3R5
COPD	Acute Phase Response	0.00173913	0.00433305	0.833625	2.24364	SAA1, IL1B, IL6, IL1RN, OSM, TNF, SOCS3, SOCS1, TNFRSF1B, NFKBIE, SOD2, SERPINA1, NFKB2, NFKBIA
COPD	Macrophages/Fibroblasts/Endothelial in Rheumatoid Arthritis	0.00167224	0.00433305	0.682073	2.22898	IL1R2, IL1B, IL6, CREB5, IL1RN, OSM, TNF, ICAM1, SOCS3, IL1RL1, CCL2, SOCS1, TNFRSF1B, IRAK2, NFKBIE, LTB, TLR10, IL18RAP, CXCL8, PRKCB, IL32, TLR2, FCGR3B, CSF1, NFKBIA, PIK3R5
COPD	Atherosclerosis Signaling	0.00170648	0.00433305	0.770156	2.15364	IL1B, IL6, MMP9, IL1RN, TNF, ICAM1, TNFSF14, CCL2, S100A8, CXCL8, SERPINA1, NFKB2, CSF1
COPD	Cardiac Hypertrophy Signaling	0.00166945	0.00433305	0.644653	2.1326	IL1R2, IL1B, IL6, EDN1, OSM, CSF2RB, CACNA1E, TNF, CXCR1, TNFSF14, PTGS2, CXCR2, IL1RL1, ADRA2B, TNFRSF1B, LTB, IL18RAP, CXCL8, PRKCB, NFKB2, ITGA5, PIK3R5, TNFSF13B, IL17RA, MAP3K11, RASD1, IL18R1, LIF
COPD	STAT3 Signaling	0.00171233	0.00433305	0.737503	2.13132	IL1R2, BMP6, IL1B, CSF2RB, CXCR1, CXCR2, SOCS3, IL1RL1, SOCS1, FLT1, IL18RAP, CISH, IL17RA, MAP3K11, RASD1, IL18R1
COPD	Toll-like Receptor Signaling	0.00170648	0.00433305	0.778485	2.08036	IL1B, IL1RN, TNF, IL1RL1, TICAM1, IRAK2, TLR10, CD14, TLR2, NFKB2, NFKBIA, TNFAIP3
COPD	PI3K/AKT Signaling	0.00173913	0.00433305	0.737943	2.07819	IL1R2, CSF2RB, CXCR1, PTGS2, CXCR2, IL1RL1, JAK3, NFKBIE, IL18RAP, NFKB2, NFKBIA, ITGA5, GYS1, IL17RA, RASD1, IL18R1, NFKBID
COPD	IL-10 Signaling	0.00171821	0.00433305	0.746112	2.06128	IL1R2, IL1B, IL6, IL1RN, TNF, SOCS3, IL1RL1, NFKBIE, CCR1, IL18RAP, CD14, NFKB2, NFKBIA, FCGR2A
COPD	HMGB1 Signaling	0.00171233	0.00433305	0.713068	2.0607	IL1B, IL6, OSM, TNF, ICAM1, TNFSF14, CCL2, TNFRSF1B, LTB, CXCL8, NFKB2, PIK3R5, RHOG, TNFSF13B, RASD1, LIF
COPD	Cytokines Mediating Immune Cell Communication	0.00185529	0.00433305	0.908893	2.05686	IL1B, IL6, CSF3, IL1RN, TNF, IL23A, CXCL8, IL32
COPD	IL-9 Signaling	0.00182815	0.00433305	0.862961	2.00964	BCL3, TNF, SOCS3, JAK3, NFKB2, PIK3R5, STAT5A, CISH
COPD	TREM1 Signaling	0.00168919	0.00433305	0.660608	1.9887	IL1B, CCL3, IL6, TNF, ICAM1, IL1RL1, CCL2, CASP5, TLR10, ITGAX, CXCL8, TLR2, NFKB2, ITGA5, STAT5A
COPD	G-Protein Coupled Receptor Signaling	0.00171233	0.00433305	0.666981	1.92752	CREB5, FPR2, P2RY13, CXCR2, HCAR3, ADRA2B, FPR1, NFKBIE, PRKCB, HRH1, NFKB2, P2RY14, NFKBIA, PIK3R5
COPD	Type II Diabetes Mellitus Signaling	0.00176367	0.00433305	0.732453	1.89003	CACNA1E, TNF, SOCS3, SOCS1, TNFRSF1B, NFKBIE, PRKCB, NFKB2, NFKBIA, PIK3R5, ACSL1, NFKBID, CEBPB
COPD	B Cell Signaling in Lupus	0.00165837	0.00433305	0.586846	1.88471	IL1B, IL6, OSM, TNF, TNFSF14, LILRA6, TICAM1, LTB, CXCL8, PRKCB, LILRB3, NFKB2, HCK, PIK3R5, LILRB4, FCGR2A, IRF7, TNFSF13B
COPD	IL-8 Signaling	0.0016835	0.00433305	0.626555	1.86842	MMP9, CXCR1, ICAM1, PTGS2, CXCR2, NCF1, IRAK2, FLT1, ITGAX, CXCL8, PRKCB, PIK3R5, RHOG, RASD1, HBEGF, RAC2, GNG2
COPD	Role of JAK family kinases in IL-6 Signaling	0.00186916	0.00433305	0.883166	1.81713	IL6, OSM, SOCS3, SOCS1, STAT5A
COPD	Production of NO and ROS in Macrophages	0.00172117	0.00433305	0.622484	1.8057	TNF, NCF1, JAK3, S100A8, TNFRSF1B, NFKBIE, IRF1, PRKCB, TLR2, SERPINA1, NFKB2, NFKBIA, PIK3R5, SPI1, RHOG
COPD	LPS/IL-1 Mediated Inhibition of RXR Function	0.00225734	0.0050054	-0.789428	-2.02091	ALDH3A1, GSTA2, HMGCS2, ACOX2, ALDH1A1, GSTA1, SLC27A2, MAOB, FMO4
COPD	PRRs in Recognition of Bacteria and Viruses	0.00348432	0.00740418	0.617235	1.87069	IL1B, IL6, OSM, TNF, TNFSF14, TICAM1, LTB, CXCL8, PRKCB, TLR2, NFKB2, PIK3R5, CLEC7A, IRF7, TNFSF13B, RIPK2
COPD	JUN upstream regulator	0.00473934	0.00966825	-0.632184	-1.80049	MMP10, ADH7, NTS, CYP2J2, GCLC, NQO1, VEGFC, HEY1, MAOB, CLU, EPAS1, CHL1
COPD	IL-17A Signaling in Fibroblasts	0.00548446	0.010758	0.80407	1.87249	IL6, CXCL5, CCL2, NFKBIE, NFKB2, NFKBIA, IL17RA, NFKBIZ, NFKBID, CEBPB
COPD	NRF2-mediated Oxidative Stress Response	0.00863931	0.0163187	-0.766346	-1.79306	GSTA2, CBR1, GCLC, NQO1, GSTA1, EPHX1, DNAJC10, GSTA3
COPD	Erythropoietin Signaling	0.0107335	0.0195502	0.712914	1.76693	SOCS3, SOCS1, NFKBIE, PRKCB, NFKB2, NFKBIA, PIK3R5, STAT5A, RASD1, NFKBID
COPD	TNFR2 Signaling	0.0111317	0.0195765	0.760038	1.72	TNF, TNFRSF1B, NFKBIE, NFKB2, NFKBIA, TNFAIP3, NFKBID
COPD	IL-12 Signaling/Production in Macrophages	0.0121739	0.0206957	0.625374	1.68315	TNF, S100A8, IL23A, IRF1, PRKCB, TLR2, SERPINA1, NFKB2, PIK3R5, SPI1, STAT4, CEBPB, ZNF668
COPD	Type I Diabetes Mellitus Signaling	0.0206897	0.0340378	0.611819	1.6122	IL1B, TNF, SOCS3, SOCS1, TNFRSF1B, NFKBIE, IRF1, NFKB2, NFKBIA
COPD	Angiopoietin Signaling	0.0213904	0.0340909	0.696759	1.65141	NFKBIE, NFKB2, TNIP1, BIRC5, NFKBIA, PIK3R5, STAT5A, RASD1, NFKBID
COPD	Antioxidant Action of Vitamin C	0.025	0.0386364	0.672015	1.62381	CSF2RB, TNF, NFKBIE, NFKB2, NFKBIA, STAT5A, NFKBID
COPD	Leukocyte Extravasation Signaling	0.0324786	0.0487179	0.4953	1.49775	MMP9, ICAM1, MMP25, NCF1, PRKCB, TIMP1, ICAM3, ITGA5, SIPA1, PIK3R5, ARHGAP9, ACTB, RAC2, TIMP2, SELPLG, CD44, ITGAM
former vs never smoker	Granulocyte Adhesion/Diapedesis	0.00137931	0.00353921	0.826517	2.31112	MMP9, IL18RAP, CCL2, CXCL10, SELL, IL1R2, FPR2, CXCL5, ITGAM, MMP19, IL1RN, SDC3, CLDN10, CCL18, ITGA5, IL1B, IL1A, ITGB2, CXCR2, CXCR4, FPR1, CSF3R, TNFRSF1B, ICAM1, MMP25, CCL3, IL1RL1, CCL20, CCL4
former vs never smoker	Natural Killer Cell Signaling	0.00142248	0.00353921	0.837826	2.27148	FCGR3B, IL18RAP, KLRC1, FASLG, TYROBP, HSPA6, LCK, CD247, HCST, FCER1G, MICB, IL18R1, FCGR2A, IL12RB1, RAC2, CD48, STAT4, LCP2, SIGLEC7, FCGR3A, LILRB1, LAIR1, JAK3, PRKCQ, PIK3R5
former vs never smoker	Leukocyte Extravasation Signaling	0.00143062	0.00353921	0.833984	2.2441	MMP9, ITGAM, MMP19, CLDN10, NCF1, CYBB, RAC2, ITGA5, ITGB2, ICAM3, CXCR4, NCF4, ARHGAP9, ICAM1, TIMP2, CD44, TIMP1, BTK, MMP25, PRKCQ, PIK3R5, SIPA1, NCF2
former vs never smoker	Phagosome Formation	0.00145773	0.00353921	0.83559	2.20078	FCAR, FCGR3B, ITGAM, C3AR1, MRC1, CR1, FCGR1A, FCER1G, FCGR2A, RAC2, ITGA5, ITGB2, FCGR3A, ITGAX, CLEC7A, TLR6, TLR8, FCGR1B, PRKCQ, PIK3R5
former vs never smoker	Th2 Pathway	0.0014881	0.00353921	0.840451	2.16262	CCR5, CCR1, TBX21, IL2RG, CD247, IL12RB1, STAT4, CD86, CD80, ITGB2, IKZF1, CXCR4, ICAM1, JAK3, PRKCQ, IL1RL1, PIK3R5, RUNX3, SPI1
former vs never smoker	Agranulocyte Adhesion and Diapedesis	0.00144092	0.00353921	0.812858	2.15719	MMP9, CCL2, CXCR1, CXCL10, SELL, CXCL5, MMP19, IL1RN, CLDN10, CCL18, ITGA5, IL1B, IL1A, ITGB2, CXCR2, CXCR4, ICAM1, MMP25, CCL3, CCL20, CCL4, CCL4L2, HRH1, CXCL8, CKLF
former vs never smoker	Cardiac Hypertrophy Signaling	0.00132275	0.00353921	0.73485	2.14597	IL18RAP, CXCR1, IL1R2, PDE3B, IL21R, FASLG, LTB, IL2RG, CSF2RB, GNG2, TNFSF14, IL18R1, IL12RB1, CYBB, ITGA5, IL1B, IL1A, OSM, PDE4B, CXCR2, TNFSF13B, TNFRSF1B, IL10RA, CACNA1E, PRKCQ, IL1RL1, PIK3R5
former vs never smoker	Atherosclerosis Signaling	0.00149477	0.00353921	0.81428	2.0588	MMP9, S100A8, CCL2, PLA2G7, IL1RN, TNFSF14, IL1B, IL1A, ITGB2, ALOX5, CXCR4, SERPINA1, ICAM1, CCR2, CSF1
former vs never smoker	LXR/RXR Activation	0.00151286	0.00353921	0.826583	2.02455	MMP9, S100A8, IL18RAP, CCL2, IL1R2, LY96, IL1RN, SAA1, IL1B, IL1A, CD14, SERPINA1, TNFRSF1B, IL1RL1
former vs never smoker	STAT3 Signaling	0.0014881	0.00353921	0.78273	2.01409	FLT1, IL18RAP, CXCR1, IL1R2, IL21R, BMP6, IL2RG, CSF2RB, IL18R1, IL12RB1, IL1B, IL1A, CXCR2, IL10RA, IL1RL1
former vs never smoker	Macrophages/Fibroblasts/Endothelial in Rheumatoid Arthritis	0.00132626	0.00353921	0.695865	2.01209	FCGR3B, IL18RAP, CCL2, IL1R2, IL32, LTB, IL1RN, FCGR1A, IL18R1, IL1B, IL1A, OSM, FCGR3A, TNFSF13B, TNFRSF1B, ICAM1, CREB5, TLR6, TLR8, CSF1, PRKCQ, IL1RL1, PIK3R5, NFKBIE, TLR4, IRAK2, CXCL8, SOCS3, TLR2, PIK3R6
former vs never smoker	B Cell Signaling in Lupus	0.00134771	0.00353921	0.697879	2.00205	LILRB4, LILRB3, FASLG, FGR, LILRA6, HCK, PDCD1, LCK, LTB, TNFSF14, FCGR2A, RAC2, IL1B, IL1A, OSM, RASGRP2, PIK3AP1, TNFSF13B, BTK, TLR8, PAG1, PRKCQ, PIK3R5
former vs never smoker	Th1 Pathway	0.00147275	0.00353921	0.763717	1.98572	CCR5, KLRC1, TBX21, CD247, IL18R1, IL12RB1, STAT4, CD86, CD80, HAVCR2, ITGB2, ICAM1, IL10RA, JAK3, PRKCQ, PIK3R5, RUNX3, CD28, NOTCH1, SOCS3, CD274, PIK3R6
former vs never smoker	TREM1 Signaling	0.00143472	0.00353921	0.734119	1.96059	CCL2, CASP5, TYROBP, NLRP12, NLRC4, ITGA5, IL1B, CD86, ITGAX, TREM1, ICAM1, TLR6, LAT2, TLR8, CCL3, IL1RL1, CASP1
former vs never smoker	PD-1/PD-L1 cancer immunotherapy	0.00152672	0.00353921	0.809964	1.95076	PDCD1, LCK, IL2RG, CD247, LCP2, CD80, PDCD1LG2, TNFRSF1B, JAK3, PRKCQ, PIK3R5, CD28, CD274, PIK3R6
former vs never smoker	PI3K/AKT Signaling	0.00149031	0.00353921	0.754235	1.92516	IL18RAP, CXCR1, IL1R2, IL21R, IL2RG, CSF2RB, IL18R1, IL12RB1, ITGA5, CXCR2, IL10RA, JAK3, IL1RL1, NFKBIE
former vs never smoker	Production of NO and ROS in Macrophages	0.00147275	0.00353921	0.73849	1.92013	S100A8, NCF1, CYBB, RAC2, NCF4, SERPINA1, TNFRSF1B, SIRPA, JAK3, PRKCQ, PIK3R5, SPI1, IRF8, NCF2, NFKBIE, RHOG, TLR4, TLR2, PIK3R6, NFKB2, IRF1
former vs never smoker	IL-8 Signaling	0.00145773	0.00353921	0.728446	1.91859	FLT1, MMP9, CXCR1, ITGAM, GNG2, NCF1, CYBB, RAC2, ITGB2, CXCR2, ITGAX, HMOX1, ICAM1, PRKCQ, PIK3R5, NCF2, RHOG, IRAK2, CXCL8, ARRB2
former vs never smoker	Type I Diabetes Mellitus Signaling	0.00151515	0.00353921	0.784322	1.90505	GZMB, PRF1, FASLG, CD247, FCER1G, IL1B, CD86, CD80, TNFRSF1B, NFKBIE, CD28, BID, SOCS3, NFKB2, IRF1
former vs never smoker	IL-10 Signaling	0.00150602	0.00353921	0.746234	1.87698	IL18RAP, CCR5, IL1R2, CCR1, IL1RN, FCGR2A, IL1B, IL1A, CD14, HMOX1, IL10RA, IL1RL1, NFKBIE
former vs never smoker	T Cell Exhaustion Signaling	0.00149031	0.00353921	0.72627	1.85377	GZMB, TBX21, PDCD1, FCER1G, IL12RB1, STAT4, CD86, CD80, HAVCR2, PDCD1LG2, BATF, IL10RA, JAK3, PRKCQ, PIK3R5
former vs never smoker	PRRs in Recognition of Bacteria and Viruses	0.00142248	0.00353921	0.676066	1.83292	C3AR1, FASLG, LTB, TNFSF14, NLRC4, IL1B, IL1A, OSM, TNFSF13B, CLEC7A, TLR6, TLR8, PRKCQ, PIK3R5, CASP1, TNFSF8, IRF7, TLR4, CXCL8, RIPK2, TLR2, PIK3R6
former vs never smoker	Complement System	0.00176056	0.00390386	0.942603	1.80456	ITGAM, C3AR1, CR1, ITGB2, ITGAX
former vs never smoker	IL-12 Signaling/Production in Macrophages	0.0030349	0.00644916	0.719787	1.77945	S100A8, IL12RB1, STAT4, IL23A, SERPINA1, PRKCQ, PIK3R5, SPI1, IRF8, ZNF668, TLR4, TLR2, PIK3R6, CEBPB, NFKB2, IRF1
former vs never smoker	Antioxidant Action of Vitamin C	0.00321027	0.00654896	0.774749	1.73806	PLA2G7, CSF2RA, CSF2RB, SLC2A3, HMOX1, NFKBIE
former vs never smoker	HMGB1 Signaling	0.00744048	0.0145948	0.635123	1.63427	CCL2, FASLG, LTB, TNFSF14, RAC2, IL1B, IL1A, OSM, TNFSF13B, TNFRSF1B, ICAM1, PIK3R5, TNFSF8, RHOG, TLR4, CXCL8
former vs never smoker	Inflammasome	0.00851789	0.0160893	0.793089	1.66132	CASP5, NLRC4, IL1B, AIM2, P2RX7, CASP1, TLR4, NFKB2
former vs never smoker	Cytokines Mediating Immune Cell Communication	0.011925	0.0217206	0.760816	1.59372	IL32, IL1RN, IL1B, IL1A, IL23A, CXCL8
former vs never smoker	IL-6 Signaling	0.0134128	0.0235881	0.623417	1.59125	IL18RAP, IL1R2, IL1RN, TNFAIP6, IL1B, IL1A, CD14, TNFRSF1B, IL1RL1, PIK3R5, NFKBIE, CXCL8, SOCS3, PIK3R6, CEBPB, NFKB2
former vs never smoker	Type II Diabetes Mellitus Signaling	0.0183206	0.031145	0.647125	1.55857	TNFRSF1B, CACNA1E, PRKCQ, PIK3R5, ACSL1, NFKBIE, SOCS3, PIK3R6, CEBPB, NFKB2
former vs never smoker	Toll-like Receptor Signaling	0.0196672	0.0323557	0.639252	1.56572	LY96, IL1RN, IL1B, IL1A, CD14, TLR6, TLR8, IL1RL1, TLR4, IRAK2, TLR2, NFKB2
former vs never smoker	TCF7L2 upstream regulator	0.0254237	0.0405191	-0.650267	-1.72061	HMGCS2, CTNNAL1, ABCD2, LPAR3, SLC27A2
former vs never smoker	G-Protein Coupled Receptor Signaling	0.03125	0.0482955	0.574151	1.47738	FPR2, PDE3B, P2RY14, RGS18, PDE4B, CXCR2, FPR1, CREB5, P2RY13, PIK3R5, RGS2, NFKBIE, HRH1
age	Granulocyte Adhesion/Diapedesis	0.00198807	0.0212944	0.666185	2.09039	CXCR2, SELL, IL1R2, FPR2, CSF3R, MMP9, CXCL5, IL1RN, IL1B, IL1RL1, TNFRSF1B, ITGAM, HRH1, IL1A, CXCR4, MMP19, TNF, FPR1, ITGA5, CXCL8, CCL18, CCL4
age	TREM1 Signaling	0.002	0.0212944	0.686978	2.0516	TREM1, ITGAX, NLRP3, IL1B, IL1RL1, CD83, TLR8, LAT2, TNF, CASP5, TLR4, NLRP12, ITGA5, NOD2, NLRC4, CXCL8
age	Phagosome Formation	0.00204082	0.0212944	0.691106	2.02763	FCGR3B, FCAR, PRKCB, FCGR1B, ITGAX, FCGR2A, ITGAM, TLR8, C3AR1, TLR4, ITGA5, CR1, FCGR3A, FCER1G, CLEC7A, MRC1, TLR2, PIK3R5
age	LXR/RXR Activation	0.00208768	0.0212944	0.77041	2.01743	IL1R2, S100A8, MMP9, IL1RN, IL1B, IL1RL1, TNFRSF1B, SERPINA1, IL1A, TNF, TLR4, LY96
age	Agranulocyte Adhesion and Diapedesis	0.0020202	0.0212944	0.659052	1.95676	CXCR2, SELL, MMP9, CXCL5, IL1RN, IL1B, HRH1, IL1A, CXCR4, MMP19, CXCR1, TNF, ITGA5, CXCL8, CCL18, CCL4
age	Atherosclerosis Signaling	0.00601202	0.0416327	0.671286	1.86938	S100A8, MMP9, IL1RN, IL1B, SERPINA1, IL1A, CXCR4, TNF, CXCL8, TGFB1, ALOX5, SELPLG
age	G-Protein Coupled Receptor Signaling	0.00801603	0.0416327	0.630098	1.80398	HCAR3, NPR3, CXCR2, PRKCB, FPR2, PDE4B, P2RY14, HRH1, HCAR2, ADORA2A, FPR1, P2RY13
age	STAT3 Signaling	0.01002	0.0416327	0.614002	1.7579	CXCR2, IL1R2, BMP6, IL1B, IL1RL1, FLT1, IL1A, CXCR1, IL6R, CISH, CSF2RB
age	IL-8 Signaling	0.0122449	0.0416327	0.583306	1.71136	CXCR2, PRKCB, NCF1, MMP9, ITGAX, FLT1, ITGAM, IRAK2, CXCR1, NCF2, CCND2, CXCL8, CYBB
age	PRRs in Recognition of Bacteria and Viruses	0.0118812	0.0416327	0.552048	1.67967	PRKCB, NLRP3, IL1B, TLR8, TNFSF8, IL1A, C3AR1, TNF, OSM, TLR4, NOD2, TNFSF15, NLRC4, CXCL8, CLEC7A, TLR2, PIK3R5, TGFB1
age	Complement System	0.004	0.034	0.854581	1.66289	ITGAX, ITGAM, C3AR1, CR1
age	Macrophages/Fibroblasts/Endothelial in Rheumatoid Arthritis	0.00792079	0.0416327	0.499369	1.63241	FCGR3B, IL1R2, PRKCB, IL1RN, IL1B, IL1RL1, TNFRSF1B, TLR8, IL1A, IRAK2, TNF, OSM, IL6R, TLR4, FCGR3A, CXCL8, TLR2, PIK3R5, TGFB1, CEBPB, IL1RL2, CAMK2B, TNFSF13B, FCGR1A
age	Inflammasome	0.0119048	0.0416327	0.725031	1.62132	NLRP3, IL1B, CASP5, TLR4, NOD2, P2RX7, NLRC4
age	Production of NO and ROS in Macrophages	0.0159681	0.0479042	0.562872	1.61929	PRKCB, S100A8, NCF1, TNFRSF1B, SERPINA1, TNF, SIRPA, TLR4, NCF2, CYBB, TLR2, PIK3R5, SPI1, RHOG, NFKBIA, NFKBID
age	Toll-like Receptor Signaling	0.0208768	0.059151	0.600473	1.57243	IL1RN, IL1B, IL1RL1, TLR8, IL1A, IRAK2, TNF, TLR4, LY96, TLR2, TNFAIP3, NFKBIA, TLR6
age	Cardiac Hypertrophy Signaling	0.0138889	0.0442708	0.475046	1.56378	CXCR2, IL1R2, PRKCB, PDE4B, IL1B, IL1RL1, TNFRSF1B, CACNA1E, TNFSF8, IL1A, CXCR1, TNF, OSM, IL6R, ITGA5, CSF2RB, TNFSF15, CXCL8, CYBB

## Sheet: S4B
Table S4B. Association between canonical pathway gene sets from Table S3 and comorbidities in SARP. Leading edge genes are enriched in association with the given comorbidity.
comorbidity	pathway	pval	padj	ES	NES	leadingEdge
hypertension	Cardiac Hypertrophy Signaling	0.00107296	0.00860179	-0.716125	-2.07503	OSM, IL1B, CXCR1, CSF2RB, CXCR2, IL1RL1, IL1A, PDE4B, LTB, TNF, TNFSF15, TNFSF14, TG, TNFRSF1B, MAP3K11, CACNA1E, IL1R2, PIK3R5, PIK3R6, TNFSF13B, HDAC4, PTGS2, TGFB1, IL17RA, ITGA5, PRKCB, NFKB2, IL10RA, IL21R, IL18RAP, CYBB, GNG2, CXCL8, TNFSF9
hypertension	Macrophages/Fibroblasts/Endothelial in Rheumatoid Arthritis	0.0010846	0.00860179	-0.669707	-1.9257	OSM, IL1B, FCGR3B, FCGR1A, CSF1, IL1RL1, IL1A, LTB, TNF, ICAM1, TLR8, SOCS1, SOCS3, CCL2, TNFRSF1B, NFKBID, FCGR3A, IL1R2, PIK3R5, PIK3R6, TNFSF13B, TRAF1, IL1RN, IRAK2, PDGFB, TGFB1, IL17RA, PRKCB, IL18RAP, CXCL8, TLR4
hypertension	B Cell Signaling in Lupus	0.00110254	0.00860179	-0.655322	-1.85408	OSM, IL1B, LILRB3, LILRA6, IL1A, LTB, FGR, FCGR2A, TNF, TNFSF15, TNFSF14, RASGRP2, TLR8, TICAM1, LILRB4, PIK3R5, PIK3R6, TNFSF13B, BTK, HCK, TRAF1, TGFB1, PRKCB, NFKB2, RAC2, CXCL8, TNFSF9
hypertension	Granulocyte Adhesion/Diapedesis	0.00110619	0.00860179	-0.774803	-2.17919	IL1B, CXCL5, SELL, CCL18, CCL20, CSF3R, CCL4L2, FPR1, CCL3, CCL4, MMP19, FPR2, CXCR2, ITGAM, CCL3L3, IL1RL1, IL1A, TNF, ICAM1, MMP25, MMP9, CCL2, TNFRSF1B, CXCL2, ITGB2, IL1R2
hypertension	Agranulocyte Adhesion and Diapedesis	0.00113379	0.00860179	-0.774027	-2.09592	IL1B, CXCL5, SELL, CXCR1, CCL18, CCL20, CCL4L2, CCL3, CCL4, MMP19, CXCR2, CCL3L3, IL1A, TNF, ICAM1, MMP25, MMP9, CCL2, CXCL2, ITGB2
hypertension	Atherosclerosis Signaling	0.00118624	0.00860179	-0.749814	-1.92222	S100A8, IL1B, CSF1, IL1A, SERPINA1, TNF, TNFSF14, ICAM1, MMP9, COL18A1, CCL2, ITGB2, IL1RN, PDGFB, TGFB1, NFKB2, CXCL8, SELPLG
hypertension	LXR/RXR Activation	0.00123457	0.00860179	-0.805588	-1.97348	S100A8, IL1B, IL1RL1, IL1A, LY96, SERPINA1, SAA1, TNF, CD14, MMP9, CCL2, TNFRSF1B, IL1R2, IL1RN, PTGS2, NFKB2, IL18RAP
hypertension	Leukocyte Extravasation Signaling	0.00224719	0.00860179	-0.660938	-1.82276	MMP19, ITGAM, ICAM1, NCF1, MMP25, MMP9, WAS, ITGB2, PIK3R5, PIK3R6, TIMP2, NCF4, TXK, BTK, ITGA5, PRKCB, CYBB, SIPA1, RAC2, SELPLG, ARHGAP9
hypertension	PRRs in Recognition of Bacteria and Viruses	0.00224719	0.00860179	-0.701292	-1.93405	OSM, IL1B, IL1A, LTB, TNF, TNFSF15, TNFSF14, TLR8, TICAM1, CLEC7A, PIK3R5, PIK3R6, TNFSF13B, NOD2, TGFB1, PRKCB, NFKB2, C3AR1, CXCL8, TNFSF9, TLR4
hypertension	TREM1 Signaling	0.00226757	0.00860179	-0.678749	-1.83793	IL1B, TREM1, CCL3, NLRP12, ITGAX, IL1RL1, CD83, TNF, CASP5, ICAM1, TLR8, CCL2, CXCL2, TYROBP, NOD2, ITGA5, NFKB2, CXCL8, TLR4, LAT2
hypertension	Phagosome Formation	0.0022805	0.00860179	-0.728983	-1.96515	FCAR, FCGR3B, CR1, ITGAM, ITGAX, FCGR1A, FCGR1B, FCGR2A, TLR8, FCER1G, RHOG, CLEC7A, FCGR3A, ITGB2, PIK3R5, PIK3R6, MRC1, ITGA5, PRKCB, C3AR1, RAC2
hypertension	HMGB1 Signaling	0.00232558	0.00860179	-0.697409	-1.83371	OSM, IL1B, IL1A, LTB, TNF, TNFSF15, TNFSF14, ICAM1, CCL2, TNFRSF1B, RHOG, PIK3R5, PIK3R6, TNFSF13B, TGFB1, NFKB2, RAC2, CXCL8, TNFSF9, TLR4
hypertension	STAT3 Signaling	0.00232558	0.00860179	-0.7337	-1.94494	IL1B, CXCR1, CSF2RB, CXCR2, FLT1, IL1RL1, IL1A, SOCS1, CISH, SOCS3, MAP3K11, IL1R2, PDGFB, TGFB1, IL17RA, IL10RA, IL21R, IL18RAP
hypertension	IL-6 Signaling	0.00236128	0.00860179	-0.689833	-1.7743	TNFAIP6, IL1B, IL1RL1, IL1A, TNF, CD14, SOCS1, SOCS3, TNFRSF1B, NFKBID, IL1R2, PIK3R5, PIK3R6, IL1RN, NFKB2, IL18RAP, CXCL8
hypertension	IL-8 Signaling	0.00342075	0.0104651	-0.650045	-1.75236	CXCR1, CXCR2, ITGAM, ITGAX, FLT1, ICAM1, NCF1, MMP9, RHOG, ITGB2, PIK3R5, PIK3R6, PTGS2, IRAK2, PRKCB, CYBB, RAC2, GNG2, CXCL8
hypertension	PI3K/AKT Signaling	0.00346821	0.0104651	-0.677548	-1.77082	CXCR1, CSF2RB, CXCR2, IL1RL1, NFKBID, IL1R2, PTGS2, JAK3, IL17RA, ITGA5, NFKB2, IL10RA, IL21R, IL18RAP, GAB2
hypertension	G-Protein Coupled Receptor Signaling	0.00348837	0.0104651	-0.682605	-1.80949	NPR3, FPR1, P2RY14, FPR2, CXCR2, PDE4B, HCAR3, RGS2, NFKBID, PIK3R5, PIK3R6, P2RY13, PRKCB, NFKB2
hypertension	Acute Phase Response	0.00486027	0.0137708	-0.67996	-1.68601	OSM, IL1B, IL1A, SERPINA1, SAA1, TNF, SOCS1, SOCS3, TNFRSF1B, NFKBID
hypertension	IL-10 Signaling	0.00598086	0.0159375	-0.674465	-1.70931	IL1B, CCR1, IL1RL1, IL1A, FCGR2A, TNF, CD14, SOCS3, NFKBID, IL1R2, IL1RN, NFKB2, IL10RA, IL18RAP
hypertension	Type II Diabetes Mellitus Signaling	0.00625	0.0159375	-0.702054	-1.70084	TNF, SOCS1, SOCS3, TNFRSF1B, NFKBID, CACNA1E, PIK3R5, PIK3R6, PRKCB, NFKB2
hypertension	Production of NO and ROS in Macrophages	0.00688073	0.0167103	-0.645281	-1.72894	S100A8, SERPINA1, TNF, NCF1, TNFRSF1B, RHOG, NFKBID, PIK3R5, PIK3R6, NCF4, SPI1, JAK3, PRKCB, NFKB2, SIRPA, CYBB, RAC2, TLR4
hypertension	Retinoate Biosynthesis I	0.00806452	0.018695	0.851927	1.83071	ADH7, AKR1C3, ADH1C, ALDH1A1
hypertension	Type I Diabetes Mellitus Signaling	0.00864198	0.0191626	-0.664381	-1.62756	IL1B, TNF, FCER1G, SOCS1, SOCS3, TNFRSF1B, NFKBID, GZMB
hypertension	IL-9 Signaling	0.0108696	0.02287	-0.746628	-1.63948	TNF, BCL3, CISH, SOCS3, PIK3R5, PIK3R6, JAK3, NFKB2
hypertension	Natural Killer Cell Signaling	0.0112108	0.02287	-0.566352	-1.56726	FCGR3B, LILRB1, FCGR2A, SIGLEC7, HSPA6, FCER1G, COL18A1, MAP3K11, TYROBP, WAS, FCGR3A, PIK3R5, PIK3R6, JAK3, NFKB2, IL18RAP, RAC2
hypertension	Complement System	0.0121581	0.0238485	-0.834076	-1.57486	CR1, ITGAM, ITGAX, CFD, ITGB2, C3AR1
hypertension	NRF2-mediated Oxidative Stress Response	0.0145454	0.026853	0.657256	1.77149	CBR1, GSTA2, DNAJC10, GSTA1, NQO1, GCLC
hypertension	GM-CSF Signaling	0.0147453	0.026853	-0.724833	-1.60795	BCL2A1, CSF2RB, CISH, PIK3R5, PIK3R6, HCK, CSF2RA, PRKCB
hypertension	Cytokines Mediating Immune Cell Communication	0.0153203	0.026853	-0.764535	-1.60614	IL1B, IL1A, TNF, IL1RN, TGFB1, CXCL8, IL32
hypertension	Toll-like Receptor Signaling	0.0157959	0.026853	-0.628415	-1.5582	IL1B, IL1RL1, IL1A, LY96, TNF, TLR8, CD14, TICAM1, TRAF1, IL1RN, IRAK2, NFKB2
hypertension	Inflammasome	0.0192572	0.0316812	-0.751157	-1.60757	IL1B, CASP5, P2RX7, NOD2, NFKB2, AIM2, TLR4
hypertension	Th2 Pathway	0.0232558	0.0370639	-0.580512	-1.53886	CCR1, IL1RL1, NOTCH1, ICAM1, SOCS3, ITGB2, PIK3R5, PIK3R6, SPI1, JAK3
hypertension	LPS/IL-1 Mediated Inhibition of RXR Function	0.0266667	0.0412121	0.541864	1.65367	HMGCS2, GSTA2, ALDH3A1, SLC27A2, GSTA1, ALDH1A1
obesity	Acute Phase Response	0.00142653	0.00384557	-0.751909	-1.73268	IL1B, OSM, IL1RN, RASD1, IL1A, SOCS3, TNF, NFKBID, NFKB2, TNFRSF1B, FOS, SOCS1, HMOX1, IL6R
obesity	G-Protein Coupled Receptor Signaling	0.00133869	0.00384557	-0.711486	-1.73818	FPR2, RASD1, ADRA2B, FPR1, P2RY14, PDE4B, NFKBID, PIK3R6, NPR3, NFKB2, P2RY13, RGS2, PIK3R5, HRH1, HCAR3
obesity	Leukocyte Extravasation Signaling	0.00127389	0.00384557	-0.675879	-1.74765	MMP19, MMP9, ITGAM, TIMP2, PIK3R6, ITGA5, MMP25, NCF1, BTK, CYBB, TXK, ITGB2, ICAM1, PIK3R5, CXCR4, NCF4, RHOH, NCF2, VAV1, CD44, SELPLG, WIPF1, SIPA1
obesity	LXR/RXR Activation	0.00143266	0.00384557	-0.774739	-1.7735	IL1B, CCL2, IL1RN, IL1A, MMP9, PTGS2, S100A8, TNF, LY96, CD14, NFKB2, TNFRSF1B, TLR4, IL1RL1
obesity	PI3K/AKT Signaling	0.0013587	0.00384557	-0.755143	-1.82493	RASD1, CSF2RB, PTGS2, NFKBID, ITGA5, NFKB2, JAK3, IL1RL1, IL12RB1, GAB2, IL6R, IL21R, IL18R1, IL10RA, IL4R, IL1RL2, NFKBIE, IL17RA, IL18RAP
obesity	PRRs in Recognition of Bacteria and Viruses	0.00127389	0.00384557	-0.718546	-1.85797	IL1B, OSM, IL1A, LTB, TNF, TNFSF13B, TNFSF15, TLR8, PIK3R6, NFKB2, NLRC4, TNFSF9, CLEC7A, LIF, NOD2, TLR4, PIK3R5, CXCL8, TNFSF14, RIPK2, IRF7, TICAM1, TGFB1
obesity	IL-8 Signaling	0.00131752	0.00384557	-0.745574	-1.86776	FLT1, RASD1, MMP9, ITGAX, PTGS2, HBEGF, ITGAM, PIK3R6, NCF1, CYBB, FOS, IRAK2, ITGB2, ICAM1, PIK3R5, CCND2, GNG2, CXCL8, HMOX1, RHOH, NCF2, ARRB2
obesity	STAT3 Signaling	0.00133869	0.00384557	-0.773631	-1.89001	IL1B, FLT1, RASD1, IL1A, CSF2RB, SOCS3, CISH, IL1RL1, PDGFB, BMP6, IL12RB1, SOCS1, IL6R, IL21R, IL18R1, IL10RA, TGFB1, IL4R, IL1RL2, IL17RA, IL18RAP, PIM1
obesity	Phagosome Formation	0.00131752	0.00384557	-0.757546	-1.89774	FCAR, FCER1G, FCGR1A, ITGAX, CR1, ITGAM, MRC1, FCGR1B, TLR8, PIK3R6, FCGR3A, ITGA5, FCGR2A, CLEC7A, TLR4, ITGB2, PIK3R5
obesity	Cardiac Hypertrophy Signaling	0.00123153	0.00384557	-0.707549	-1.91901	IL1B, OSM, EDN1, RASD1, IL1A, ADRA2B, CSF2RB, PTGS2, LTB, TNF, TNFSF13B, PDE4B, TNFSF15, PIK3R6, ITGA5, NFKB2, CYBB, TNFSF9, TNFRSF1B, LIF, PIK3R5, IL1RL1, IL12RB1, GNG2, CXCL8, ADCY3, IL6R, TNFSF14, IL21R, IL18R1, IL10RA, TGFB1, HDAC4, IL4R, IL1RL2, IL17RA, IL18RAP
obesity	Atherosclerosis Signaling	0.00137741	0.00384557	-0.804987	-1.92109	IL1B, CCL2, IL1RN, IL1A, MMP9, S100A8, TNF, CSF1, NFKB2, ALOX5, PLA2G7, ITGB2, ICAM1, COL18A1, PDGFB, CXCR4, CXCL8, TNFSF14
obesity	Toll-like Receptor Signaling	0.00142653	0.00384557	-0.844728	-1.94657	IL1B, IL1RN, IL1A, TNF, LY96, CD14, TLR8, NFKB2, TRAF1, FOS, IRAK2, TLR4, TNFAIP3, IL1RL1
obesity	B Cell Signaling in Lupus	0.00126422	0.00384557	-0.739248	-1.96493	IL1B, OSM, LILRA6, RASD1, IL1A, FGR, LTB, TNF, TNFSF13B, TNFSF15, HCK, TLR8, LILRB3, PIK3R6, NFKB2, FCGR2A, BTK, TNFSF9, PIK3AP1, TRAF1, IFIT2, LIF, FOS, PIK3R5, CCND2, PAG1, CXCL8, IL6R, TNFSF14, IRF7, VAV1, FCGR2B, TICAM1, TGFB1
obesity	IL-6 Signaling	0.00136426	0.00384557	-0.829634	-1.99276	TNFAIP6, IL1B, IL1RN, RASD1, IL1A, SOCS3, TNF, NFKBID, CD14, PIK3R6, NFKB2, TNFRSF1B, FOS, PIK3R5, IL1RL1, SOCS1, CXCL8, IL6R
obesity	Macrophages/Fibroblasts/Endothelial in Rheumatoid Arthritis	0.00125471	0.00384557	-0.742283	-1.99616	IL1B, CCL2, OSM, IL1RN, RASD1, IL1A, FCGR1A, LTB, SOCS3, TNF, TNFSF13B, NFKBID, CSF1, TLR8, PIK3R6, FCGR3A, IL32, TNFRSF1B, TRAF1, FOS, IRAK2, TLR4, ICAM1, PIK3R5, IL1RL1, PDGFB, SOCS1, CXCL8, IL6R
obesity	HMGB1 Signaling	0.0013369	0.00384557	-0.82321	-2.00458	IL1B, CCL2, OSM, RASD1, IL1A, LTB, TNF, TNFSF13B, TNFSF15, PIK3R6, NFKB2, TNFSF9, TNFRSF1B, LIF, FOS, TLR4, ICAM1, PIK3R5
obesity	TREM1 Signaling	0.00130039	0.00384557	-0.823556	-2.08481	IL1B, TREM1, CCL3, CCL2, CD83, CASP5, ITGAX, TNF, CD86, TYROBP, TLR8, ITGA5, CXCL2, NFKB2, NLRC4, NOD2, TLR4, ICAM1, IL1RL1, NLRP12, CXCL8
obesity	Agranulocyte Adhesion and Diapedesis	0.00130039	0.00384557	-0.874907	-2.21481	CCL3L3, CXCL5, IL1B, CCL4L2, CCL18, CCL3, CCL2, MMP19, IL1RN, CCL20, IL1A, CXCL10, MMP9, TNF, CCL4, ITGA5, MMP25, CXCL2, SELL, CXCL3, ITGB2, ICAM1, HRH1
obesity	Granulocyte Adhesion/Diapedesis	0.00126103	0.00384557	-0.863588	-2.26764	CCL3L3, CXCL5, IL1B, CCL4L2, CCL18, CCL3, CCL2, MMP19, FPR2, IL1RN, CCL20, IL1A, CXCL10, FPR1, MMP9, TNF, CCL4, ITGAM, ITGA5, MMP25, CXCL2, SDC3, SELL, CSF3R, TNFRSF1B, CXCL3, ITGB2, ICAM1, HRH1, IL1RL1
obesity	IL-9 Signaling	0.00159236	0.00387951	-0.86104	-1.7482	SOCS3, TNF, CISH, PIK3R6, NFKB2, BCL3, JAK3, PIK3R5
obesity	Inflammasome	0.00159744	0.00387951	-0.876572	-1.7499	IL1B, CASP5, AIM2, P2RX7, NFKB2, NLRC4, NOD2, TLR4
obesity	IL-10 Signaling	0.00277008	0.00642156	-0.757253	-1.79651	IL1B, IL1RN, IL1A, CCR1, SOCS3, TNF, NFKBID, CD14, NFKB2, FCGR2A, FOS, IL1RL1, HMOX1, IL10RA, FCGR2B, IL4R, IL1RL2, NFKBIE, IL18RAP
obesity	JUN upstream regulator	0.00357143	0.00791925	0.64184	1.84197	MMP10, PKIB, ADH7, SOX2, IGFBP2, GCLC, NQO1, HEY1, IGFBP7
obesity	T Cell Exhaustion Signaling	0.00409277	0.00834925	-0.694737	-1.66874	RASD1, PDCD1LG2, CD80, FCER1G, CD274, CD86, PIK3R6, IRF4, FOS, HAVCR2, JAK3, PIK3R5, IL12RB1, IL6R, PRDM1, IL10RA, TGFB1
obesity	Production of NO and ROS in Macrophages	0.00398406	0.00834925	-0.680998	-1.67572	S100A8, TNF, NFKBID, SPI1, PIK3R6, NFKB2, NCF1, CYBB, TNFRSF1B, FOS, TLR4, JAK3, PIK3R5, NCF4, SIRPA, RHOH, NCF2, NFKBIE, SERPINA1, RHOG
obesity	Cytokines Mediating Immune Cell Communication	0.00479233	0.00940034	-0.84096	-1.65981	IL1B, IL1RN, IL1A, TNF, IL32
obesity	Type I Diabetes Mellitus Signaling	0.00573066	0.0108246	-0.724123	-1.65763	IL1B, CD80, FCER1G, SOCS3, TNF, NFKBID, CD86, NFKB2, TNFRSF1B
obesity	LPS/IL-1 Mediated Inhibition of RXR Function	0.0060423	0.0110056	0.754153	1.9514	HMGCS2, CYP2B6, ALDH3A1, GSTA2, CYP2A6, HS3ST6
obesity	IL-17A Signaling in Fibroblasts	0.00798722	0.0135783	-0.820886	-1.63873	CXCL5, CCL2, NFKBID, NFKB2, FOS
obesity	TNFR2 Signaling	0.00798722	0.0135783	-0.824544	-1.64603	TNF, NFKBID, NFKB2, TNFRSF1B, TRAF1, FOS, TNFAIP3
obesity	Antioxidant Action of Vitamin C	0.00921659	0.0151628	-0.771973	-1.63233	CSF2RB, SLC2A3, TNF, NFKBID, NFKB2, PLA2G7, CSF2RA, HMOX1
obesity	Th2 Pathway	0.0133869	0.0213353	-0.649878	-1.58768	CD80, CCR1, SOCS3, CD86, SPI1, PIK3R6, ITGB2, ICAM1, JAK3, PIK3R5, IL1RL1, IL12RB1, CXCR4, RUNX3, VAV1, IL4R, STAT5B, NOTCH1
obesity	IL-2 Signaling	0.014377	0.022219	-0.776586	-1.55029	RASD1, PIK3R6, FOS, JAK3, PIK3R5, SOCS1
obesity	TCF7L2 upstream regulator	0.0157233	0.022911	0.632669	1.71594	HMGCS2, SOX2, APOD, ENPP4, LPAR3, KIF19, PLEKHB1
obesity	GM-CSF Signaling	0.0157233	0.022911	-0.764592	-1.57894	BCL2A1, RASD1, CSF2RB, CISH, HCK, PIK3R6, CSF2RA, PIK3R5
obesity	PD-1/PD-L1 cancer immunotherapy	0.0189504	0.0268465	-0.685398	-1.54526	PDCD1LG2, CD80, CD274, TNF, PIK3R6, LCP2, TNFRSF1B, JAK3, PIK3R5
obesity	Natural Killer Cell Signaling	0.0203562	0.0280586	-0.608606	-1.57422	RASD1, FCER1G, TYROBP, PIK3R6, FCGR3A, LILRB1, NFKB2, FCGR2A, LCP2, JAK3, PIK3R5, SIGLEC7, COL18A1, IL12RB1, HSPA6, CD48, MICB, IL18R1, VAV1, FCGR3B
obesity	Role of JAK family kinases in IL-6 Signaling	0.0233723	0.0313681	-0.821459	-1.50051	OSM, SOCS3, SOCS1, IL6R
obesity	Renin-Angiotensin Signaling	0.0254777	0.033317	-0.743187	-1.50892	CCL2, RASD1, TNF, PIK3R6, NFKB2, FOS, PIK3R5, ADCY3
obesity	Angiopoietin Signaling	0.0361635	0.0461085	-0.72673	-1.50076	RASD1, NFKBID, PIK3R6, NFKB2, DOK2, PIK3R5
asthma	Macrophages/Fibroblasts/Endothelial in Rheumatoid Arthritis	0.0015083	0.00677831	-0.588536	-1.75303	FCGR3B, PRKCB, FCGR3A, IL32, FCGR1A, TLR8, PRKCQ, TLR10, LTB, IL18RAP, ICAM1, TNFRSF1B, PIK3R5, TLR6, TNFSF13B, CCL2, CREB5, RASD1, IL1B, CSF1, TLR2, TGFB1
asthma	HMGB1 Signaling	0.00156986	0.00677831	-0.678126	-1.79592	FASLG, TNFSF8, TNFSF15, LTB, ICAM1, TNFRSF1B, TNFSF14, RAC2, PIK3R5, TNFSF13B, CCL2, RASD1, IL1B, TGFB1
asthma	Type I Diabetes Mellitus Signaling	0.00159236	0.00677831	-0.729039	-1.82742	CD28, CD80, FASLG, CD247, PRF1, GZMB, TNFRSF1B, CD86, FCER1G, IL1B
asthma	PRRs in Recognition of Bacteria and Viruses	0.00155521	0.00677831	-0.698511	-1.93965	FASLG, PRKCB, TNFSF8, TNFSF15, TLR8, PRKCQ, CLEC7A, LTB, TNFSF14, PIK3R5, TLR6, TNFSF13B, NLRP3, NLRC4, C3AR1, IL1B, TLR2, TGFB1, CASP1
asthma	Th2 Pathway	0.00156986	0.00677831	-0.740032	-1.96993	CD28, CD80, CCR5, CD247, CCR1, IL12RB1, PRKCQ, JAK3, ICAM1, CD86, IKZF1, IL2RG, STAT4, ITGB2, RUNX3, PIK3R5, TBX21, CXCR4
asthma	Cardiac Hypertrophy Signaling	0.00149254	0.00677831	-0.655803	-1.97773	CXCR1, FASLG, PRKCB, TNFSF8, TNFSF15, CXCR2, IL12RB1, CACNA1E, IL21R, GNG2, PRKCQ, LTB, IL18RAP, TNFRSF1B, CYBB, TNFSF14, IL2RG, IL10RA, PIK3R5, TNFSF13B, PDE3B, RASD1, IL1B, PDE4B
asthma	B Cell Signaling in Lupus	0.00151057	0.00677831	-0.684122	-2.01211	FASLG, PRKCB, TNFSF8, LILRB4, TNFSF15, PDCD1, TLR8, PRKCQ, CCND2, LTB, TNFSF14, PAG1, LCK, FCGR2B, FCGR2A, RAC2, PIK3R5, TNFSF13B, IFIT2, PIK3AP1, RASD1, IL1B, RASGRP2, TGFB1, HCK
asthma	Th1 Pathway	0.00156986	0.00677831	-0.776134	-2.06604	CD28, CD80, CCR5, KLRC1, CD247, IL12RB1, PRKCQ, JAK3, ICAM1, CD86, STAT4, HAVCR2, ITGB2, IL10RA, RUNX3, PIK3R5, TBX21
asthma	Phagosome Formation	0.0015748	0.00677831	-0.767222	-2.08074	FCGR3B, PRKCB, FCGR1B, FCGR3A, FCGR1A, TLR8, FCAR, PRKCQ, TLR10, CLEC7A, FCGR2B, FCGR2A, ITGB2, RAC2, PIK3R5, FCER1G, TLR6, C3AR1, ITGAX, TLR2
asthma	PD-1/PD-L1 cancer immunotherapy	0.00158983	0.00677831	-0.852154	-2.12503	CD28, CD80, CD247, PDCD1, PRKCQ, JAK3, TNFRSF1B, PDCD1LG2, IL2RG, LCK, PIK3R5, LCP2
asthma	T Cell Exhaustion Signaling	0.0015949	0.00677831	-0.81843	-2.13063	CD28, CD80, GZMB, PDCD1, IL12RB1, PRKCQ, JAK3, CD86, PDCD1LG2, STAT4, HAVCR2, IL10RA, PIK3R5, FCER1G, IRF4, TBX21, RASD1, TGFB1, PRDM1
asthma	Natural Killer Cell Signaling	0.00153846	0.00677831	-0.826048	-2.31956	FCGR3B, FASLG, KLRC1, CD247, FCGR3A, IL12RB1, PRKCQ, CD48, JAK3, IL18RAP, WIPF1, SIGLEC7, STAT4, LCK, FCGR2A, TYROBP, RAC2, PIK3R5, FCER1G, LCP2, HCST, LAIR1, LILRB1, RASD1, WAS, HSPA6
asthma	Granulocyte Adhesion/Diapedesis	0.00739645	0.0267717	-0.583542	-1.69775	CXCL10, SELL, CCL4L2, CXCR2, CXCL5, IL18RAP, ICAM1, TNFRSF1B, ITGB2, CCL3, CSF3, SDC3, FPR1, CCL2, CSF3R, CXCR4, CXCL2, IL1B, CCL4, MMP25, CXCL3, FPR2
asthma	Agranulocyte Adhesion and Diapedesis	0.00786164	0.0267717	-0.634191	-1.72733	CXCR1, CXCL10, SELL, CCL4L2, CXCR2, CXCL5, ICAM1, ITGB2, CCL3, CCL2, CXCR4, CXCL2, IL1B, CCL4, MMP25, CXCL3
asthma	IL-8 Signaling	0.00787402	0.0267717	-0.64812	-1.75773	CXCR1, PRKCB, CXCR2, GNG2, PRKCQ, CCND2, ICAM1, CYBB, HMOX1, ITGB2, RAC2, PIK3R5, NCF1, RASD1, ITGAX
asthma	Production of NO and ROS in Macrophages	0.011041	0.0351932	-0.636991	-1.70637	PRKCB, PRKCQ, JAK3, TNFRSF1B, CYBB, IRF8, RAC2, PIK3R5, NCF1, SERPINA1, TLR2, SIRPA, NCF4, S100A8, SPI1, IRF1, NFKB2, FOS, RHOG
asthma	TREM1 Signaling	0.0125786	0.0377359	-0.613786	-1.67175	TLR8, TLR10, ICAM1, CD86, FCGR2B, TYROBP, CCL3, TLR6, CCL2, NLRP3, NLRC4, CXCL2, IL1B, CD83, ITGAX, LAT2, TLR2, CASP1
asthma	White Adipose Tissue Browning	0.0213144	0.0494106	-0.823432	-1.5677	CACNA1E, CACNA2D4, FCER1G, CREB5
asthma	Atherosclerosis Signaling	0.0205371	0.0494106	-0.613017	-1.58899	PLA2G7, CCR2, ICAM1, TNFSF14, ITGB2, CCL2, CXCR4, SERPINA1, IL1B, CSF1, TGFB1, COL18A1, PDGFB, S100A8
asthma	Leukocyte Extravasation Signaling	0.0186625	0.0494106	-0.572951	-1.59099	PRKCB, PRKCQ, WIPF1, ICAM1, CYBB, ITGB2, ARHGAP9, RAC2, TXK, PIK3R5, NCF1, TIMP2, CXCR4, WAS, MMP25
asthma	IL-12 Signaling/Production in Macrophages	0.0208333	0.0494106	-0.632413	-1.6238	PRKCB, IL12RB1, PRKCQ, IRF8, STAT4, PIK3R5, SERPINA1, TLR2, TGFB1, S100A8, SPI1, IRF1, NFKB2, FOS
asthma	G-Protein Coupled Receptor Signaling	0.0204082	0.0494106	-0.610297	-1.62458	NPR3, PRKCB, P2RY13, RGS18, CXCR2, PIK3R5, FPR1, CREB5, PDE3B, RASD1, PDE4B, DUSP6, FPR2, RGS2
uncontolled asthma	Granulocyte Adhesion/Diapedesis	0.00221729	0.00378619	0.79013	2.40418	MMP9, CXCR2, SELL, CCL4L2, FPR2, IL1RN, CXCL10, IL1RL1, CCL3L3, IL1B, FPR1, CCL4, MMP25, CLDN10, IL18RAP, CXCL8, TNFRSF1B, TNF, CSF3R, CCL20, CXCR4, IL1A, SDC3, ITGAM, IL1R2, SELPLG, CSF3
uncontolled asthma	Cardiac Hypertrophy Signaling	0.00222717	0.00378619	0.729305	2.33945	CXCR1, CXCR2, LTB, IL1RL1, PTGS2, OSM, CSF2RB, IL1B, PDE4B, IL18RAP, CXCL8, TNFSF13B, IL2RG, IL12RB1, TNFRSF1B, GNG2, TNF, IL1A, TNFSF14, IL18R1, PDE3B, PIK3R6, IL1R2, LIF, CACNA1E, PIK3R5, TNFSF8, CYBB
uncontolled asthma	Agranulocyte Adhesion and Diapedesis	0.00208333	0.00378619	0.793947	2.29293	MMP9, CXCR1, CXCR2, SELL, CCL4L2, IL1RN, CXCL10, CCL3L3, IL1B, CCL4, MMP25, CLDN10, CXCL8, TNF, CCL20, CXCR4, IL1A
uncontolled asthma	Macrophages/Fibroblasts/Endothelial in Rheumatoid Arthritis	0.00217865	0.00378619	0.701842	2.24362	FCGR3B, IL1RN, LTB, IL1RL1, OSM, IL1B, IL18RAP, SOCS3, CXCL8, TNFSF13B, TNFRSF1B, NFKBIE, TNF, SOCS1, IL1A, IL18R1, IRAK2, TLR4, TLR2, CREB5, TLR10, PIK3R6, IL1R2, PIK3R5, TLR1, CSF1, TLR6, IL32
uncontolled asthma	HMGB1 Signaling	0.00209205	0.00378619	0.802747	2.23435	LTB, OSM, IL1B, RAC2, CXCL8, TNFSF13B, RHOH, TNFRSF1B, TNF, IL1A, TNFSF14, TLR4, PIK3R6, LIF, PIK3R5, TNFSF8, RHOG
uncontolled asthma	Natural Killer Cell Signaling	0.0021692	0.00378619	0.740921	2.18399	FCGR3B, RAC2, CD48, IL18RAP, HCST, IL12RB1, MICB, LCK, JAK3, LCP2, IL18R1, WAS, PIK3R6, FCGR2A, PIK3R5, WIPF1, STAT4, HSPA6, LILRB1, RASSF5
uncontolled asthma	LXR/RXR Activation	0.00211416	0.00378619	0.845591	2.15613	MMP9, IL1RN, S100A8, IL1RL1, PTGS2, IL1B, IL18RAP, TNFRSF1B, LY96, TNF, IL1A, TLR4, IL1R2
uncontolled asthma	IL-6 Signaling	0.00209644	0.00378619	0.785677	2.15295	IL1RN, IL1RL1, IL1B, TNFAIP6, IL18RAP, SOCS3, CXCL8, TNFRSF1B, NFKBIE, TNF, SOCS1, IL1A, PIK3R6, IL1R2, PIK3R5
uncontolled asthma	PRRs in Recognition of Bacteria and Viruses	0.00220751	0.00378619	0.730629	2.1353	LTB, OSM, IL1B, NLRP3, CXCL8, TNFSF13B, CLEC7A, TNF, IL1A, C3AR1, TNFSF14, TLR4, TLR2, PIK3R6, LIF, CASP1, PIK3R5, TNFSF8, TLR1, IRF7, TLR6, RIPK2, TICAM1, NFKB2, TNFSF9
uncontolled asthma	STAT3 Signaling	0.00210526	0.00378619	0.757799	2.11878	CXCR1, CXCR2, IL1RL1, CSF2RB, IL1B, IL18RAP, SOCS3, IL2RG, IL12RB1, SOCS1, IL1A, IL18R1, IL1R2
uncontolled asthma	Leukocyte Extravasation Signaling	0.00220751	0.00378619	0.720418	2.10546	MMP9, MMP25, RAC2, CLDN10, NCF4, TIMP1, RHOH, ICAM3, BTK, CXCR4, NCF1, WAS, ITGAM, CD44, PIK3R6, PIK3R5, SELPLG, WIPF1, ARHGAP9, CYBB, RASSF5, SIPA1
uncontolled asthma	TREM1 Signaling	0.00208333	0.00378619	0.728472	2.10383	IL1RL1, IL1B, NLRP3, ITGAX, CASP5, CXCL8, TNF, LAT2, TLR4, TLR2, TLR10, CASP1, TLR1, TLR6, CD83, CD86, NFKB2, CXCL2, NOD2, TYROBP
uncontolled asthma	IL-8 Signaling	0.0021097	0.00378619	0.730906	2.08986	MMP9, CXCR1, CXCR2, PTGS2, ITGAX, RAC2, CXCL8, RHOH, GNG2, NCF1, IRAK2, ITGAM, PIK3R6, PIK3R5, CYBB, RHOG
uncontolled asthma	PI3K/AKT Signaling	0.00204499	0.00378619	0.748282	2.08736	CXCR1, CXCR2, IL1RL1, PTGS2, CSF2RB, IL18RAP, IL2RG, IL12RB1, NFKBIE, JAK3, IL18R1, IL1R2
uncontolled asthma	B Cell Signaling in Lupus	0.00220264	0.00378619	0.667099	2.07829	LTB, OSM, IL1B, RAC2, HCK, CXCL8, TNFSF13B, TNF, LCK, BTK, IFIT2, IL1A, TNFSF14, PIK3AP1, LILRB3, PIK3R6, FCGR2A, LIF, PIK3R5, TNFSF8, IRF7, TICAM1, PDCD1, NFKB2, LILRB4, TNFSF9, LILRA6
uncontolled asthma	PD-1/PD-L1 cancer immunotherapy	0.00211416	0.00378619	0.820869	2.07513	IL2RG, TNFRSF1B, TNF, LCK, JAK3, CD274, LCP2, CD80, CD28, PIK3R6, PIK3R5, PDCD1LG2
uncontolled asthma	Th2 Pathway	0.00210526	0.00378619	0.740948	2.07166	IL1RL1, SOCS3, IL2RG, IL12RB1, JAK3, CCR5, CXCR4, CD80, CD28, PIK3R6, PIK3R5, STAT4, CCR1, SPI1, IKZF1, CD86
uncontolled asthma	Toll-like Receptor Signaling	0.0021322	0.00378619	0.787836	2.02995	IL1RN, IL1RL1, IL1B, LY96, TNF, IL1A, IRAK2, TLR4, TLR2, TLR10, TLR1, TLR6, TNFAIP3, TICAM1, NFKB2
uncontolled asthma	IL-10 Signaling	0.00205339	0.00378619	0.749108	2.01355	IL1RN, IL1RL1, IL1B, IL18RAP, SOCS3, NFKBIE, TNF, CCR5, IL1A, FCGR2A, IL1R2, CCR1, NFKBID, IL10RA, NFKB2
uncontolled asthma	Atherosclerosis Signaling	0.00208333	0.00378619	0.734052	1.99181	MMP9, IL1RN, S100A8, IL1B, CXCL8, TNF, PLA2G7, CXCR4, IL1A, TNFSF14, SELPLG, ALOX5, CSF1
uncontolled asthma	T Cell Exhaustion Signaling	0.00209644	0.00378619	0.721266	1.97644	BATF, IL12RB1, JAK3, CD274, CD80, CD28, HAVCR2, PIK3R6, PIK3R5, STAT4, PDCD1LG2, CD86, IL10RA, IRF4, FCER1G, PDCD1, PRDM1
uncontolled asthma	Production of NO and ROS in Macrophages	0.00209205	0.00378619	0.696285	1.96949	S100A8, RAC2, NCF4, RHOH, TNFRSF1B, NFKBIE, TNF, JAK3, NCF1, TLR4, TLR2, PIK3R6, PIK3R5, IRF8, CYBB, IRF1, RHOG, SPI1, NFKBID, NFKB2, NCF2, SIRPA
uncontolled asthma	Th1 Pathway	0.00210526	0.00378619	0.702483	1.96411	SOCS3, IL12RB1, JAK3, SOCS1, CD274, CCR5, CD80, IL18R1, CD28, HAVCR2, PIK3R6, PIK3R5, STAT4, IRF1, CD86, IL10RA, ITGB2
uncontolled asthma	Type I Diabetes Mellitus Signaling	0.00211416	0.00378619	0.759223	1.93591	IL1B, SOCS3, TNFRSF1B, NFKBIE, TNF, SOCS1, CD80, CD28, BID, IRF1, CD86, NFKBID, FCER1G, NFKB2
uncontolled asthma	Acute Phase Response	0.0021322	0.00378619	0.743403	1.91546	IL1RN, OSM, IL1B, SOCS3, TNFRSF1B, NFKBIE, TNF, SOCS1, IL1A, SOD2, NFKBID, NFKB2
uncontolled asthma	Phagosome Formation	0.0021097	0.00378619	0.65392	1.86973	FCGR3B, FCAR, ITGAX, RAC2, RHOH, CLEC7A, CR1, C3AR1, ITGAM, TLR4, TLR2, TLR10, PIK3R6, FCGR2A, PIK3R5, TLR1, RHOG, TLR6, FCER1G, FCGR1A, ITGB2
uncontolled asthma	Cytokines Mediating Immune Cell Communication	0.00194932	0.00378619	0.861491	1.84069	IL1RN, IL1B, CXCL8, TNF, IL1A, IL23A, CSF3, IL32
uncontolled asthma	G-Protein Coupled Receptor Signaling	0.00210526	0.00378619	0.65098	1.82012	CXCR2, FPR2, P2RY14, FPR1, RGS2, PDE4B, RGS18, P2RY13, NFKBIE, PDE3B, CREB5, PIK3R6, PIK3R5
uncontolled asthma	IL-2 Signaling	0.00192308	0.00378619	0.823579	1.81621	IL2RG, LCK, JAK3, SOCS1, PIK3R6, PIK3R5
uncontolled asthma	IL-9 Signaling	0.0019685	0.00378619	0.802094	1.78719	SOCS3, IL2RG, TNF, JAK3, BCL3, PIK3R6, PIK3R5, NFKB2
uncontolled asthma	Antioxidant Action of Vitamin C	0.0038835	0.00638898	0.763368	1.78544	SLC2A3, CSF2RB, NFKBIE, TNF, PLA2G7, CSF2RA, NFKBID, NFKB2
uncontolled asthma	Inflammasome	0.00576923	0.00919471	0.772843	1.70432	IL1B, NLRP3, AIM2, CASP5, TLR4, CASP1
uncontolled asthma	IL-12 Signaling/Production in Macrophages	0.00628931	0.00971984	0.637764	1.68982	S100A8, IL12RB1, TNF, TLR4, TLR2, IL23A, PIK3R6, PIK3R5, STAT4, IRF8, IRF1, SPI1, NFKB2
uncontolled asthma	Complement System	0.0177866	0.0266798	0.828739	1.55824	ITGAX, CR1, C3AR1, ITGAM, CFD, ITGB2
uncontolled asthma	Angiopoietin Signaling	0.0195695	0.0285155	0.701584	1.60613	BIRC5, NFKBIE, PIK3R6, PIK3R5, DOK2, NFKBID, NFKB2, TNIP1
uncontolled asthma	TNFR2 Signaling	0.0269231	0.0376166	0.716181	1.57937	TNFRSF1B, NFKBIE, TNF, TNFAIP3, NFKBID, NFKB2, TANK, NFKBIA
uncontolled asthma	Hematopoiesis from Pluripotent Stem Cells	0.0272905	0.0376166	0.772007	1.57488	CXCL8, IL1A, LIF, CSF3, CSF1, FCER1G
uncontolled asthma	Type II Diabetes Mellitus Signaling	0.0295983	0.0387656	0.621928	1.57222	SOCS3, TNFRSF1B, NFKBIE, TNF, SOCS1, PIK3R6, CACNA1E, PIK3R5, ACSL1, NFKBID, NFKB2
uncontolled asthma	Role of JAK family kinases in IL-6 Signaling	0.0296443	0.0387656	0.813245	1.5291	OSM, SOCS3, SOCS1
age	Inflammasome	0.00235294	0.0100473	-0.84594	-1.80331	AIM2, NLRC4, CASP5, CASP1, NLRP3, P2RX7, TLR4
age	Cardiac Hypertrophy Signaling	0.00236407	0.0100473	-0.602636	-1.83668	FASLG, IL21R, IL12RB1, TNFSF14, ADRA2B, IL2RG, PRKCQ, GNG2, TNFSF8, LTB, IL10RA, CYBB, TNFSF15, PIK3R5, TNFRSF1B, TNFSF13B, PIK3R6, PDE4B, TGFB1, IL18RAP
age	Leukocyte Extravasation Signaling	0.00232019	0.0100473	-0.686763	-1.91718	RAC2, PRKCQ, ARHGAP9, WIPF1, CYBB, WAS, ITGB2, NCF4, BTK, PIK3R5, SIPA1, ICAM1, NCF1, ICAM3, CLDN10, SELPLG, PIK3R6, RHOH, MMP25
age	Phagosome Formation	0.00226757	0.0100473	-0.753991	-2.06437	TLR10, FCGR1B, RAC2, PRKCQ, TLR8, FCGR2B, ITGB2, FCGR1A, PIK3R5, FCGR3A, MRC1, FCER1G, CLEC7A, PIK3R6, RHOH, C3AR1, ITGAX, RHOG, TLR1, TLR4
age	PRRs in Recognition of Bacteria and Viruses	0.00232019	0.0100473	-0.741628	-2.07035	FASLG, TNFSF14, PRKCQ, TLR8, TNFSF8, LTB, NLRC4, TNFSF15, PIK3R5, CASP1, TNFSF13B, NLRP3, CLEC7A, PIK3R6, C3AR1, TGFB1, IL1A, TLR1, TLR4, TNF
age	Type I Diabetes Mellitus Signaling	0.00230947	0.0100473	-0.832046	-2.0884	FASLG, GZMB, CD247, CD28, PRF1, IRF1, TNFRSF1B, FCER1G, CD80, CD86, BID, NFKBIE
age	T Cell Exhaustion Signaling	0.00226244	0.0100473	-0.835686	-2.18571	TBX21, GZMB, CD28, IL12RB1, PDCD1, PRKCQ, JAK3, IRF4, IL10RA, PIK3R5, HAVCR2, PDCD1LG2, STAT4, FCER1G, PIK3R6, CD80, CD86, CD274
age	B Cell Signaling in Lupus	0.00217391	0.0100473	-0.73531	-2.19873	FASLG, LCK, PDCD1, TNFSF14, RAC2, PRKCQ, TLR8, FCGR2B, TNFSF8, LTB, IFIT2, PIK3AP1, TNFSF15, BTK, HCK, PIK3R5, PAG1, TNFSF13B, PIK3R6, TRAF1, CCND2, TGFB1, LILRB3, RASGRP2
age	PD-1/PD-L1 cancer immunotherapy	0.00229358	0.0100473	-0.881591	-2.20863	CD247, CD28, LCK, PDCD1, IL2RG, PRKCQ, JAK3, LCP2, PIK3R5, TNFRSF1B, PDCD1LG2, PIK3R6, CD80, CD274
age	Th2 Pathway	0.00222222	0.0100473	-0.857047	-2.28583	TBX21, CD247, CD28, IL12RB1, CCR5, IL2RG, PRKCQ, IKZF1, JAK3, SPI1, RUNX3, ITGB2, PIK3R5, ICAM1, STAT4, PIK3R6, CD80, CD86, CCR1
age	Th1 Pathway	0.00222222	0.0100473	-0.86276	-2.30107	KLRC1, TBX21, CD247, CD28, IL12RB1, CCR5, PRKCQ, JAK3, RUNX3, IL10RA, ITGB2, IRF1, PIK3R5, HAVCR2, ICAM1, STAT4, PIK3R6, CD80, CD86, CD274
age	Natural Killer Cell Signaling	0.00230947	0.0100473	-0.865341	-2.4415	FASLG, KLRC1, CD247, CD48, LCK, IL12RB1, RAC2, PRKCQ, JAK3, MICB, SIGLEC7, WIPF1, LCP2, LILRB1, HCST, WAS, LAIR1, PIK3R5, FCGR3A, STAT4, TYROBP, FCER1G, PIK3R6
age	TREM1 Signaling	0.00456621	0.0155251	-0.624084	-1.71296	TLR10, LAT2, TLR8, FCGR2B, NLRC4, CASP5, ICAM1, CASP1, TYROBP, NLRP3, CD86, ITGAX, TLR1, TLR4, TNF
age	Production of NO and ROS in Macrophages	0.00449438	0.0155251	-0.671599	-1.80609	RAC2, PRKCQ, JAK3, SPI1, IRF8, CYBB, IRF1, NCF4, PIK3R5, TNFRSF1B, NCF1, PIK3R6, RHOH, NFKBIE, RHOG, TLR4, NCF2, TNF
age	HMGB1 Signaling	0.00451467	0.0155251	-0.685468	-1.81569	FASLG, TNFSF14, RAC2, TNFSF8, LTB, TNFSF15, PIK3R5, TNFRSF1B, ICAM1, TNFSF13B, PIK3R6, RHOH, TGFB1, RHOG, IL1A, TLR4, TNF
age	Macrophages/Fibroblasts/Endothelial in Rheumatoid Arthritis	0.00684932	0.0218322	-0.535505	-1.6216	TLR10, IL32, PRKCQ, TLR8, LTB, FCGR1A, PIK3R5, TNFRSF1B, FCGR3A, ICAM1, TNFSF13B, PIK3R6, TRAF1, TGFB1, IL18RAP, NFKBIE, CSF1, IL1A, TLR1, TLR4, TNF, IL17RA, TLR2

## Sheet: S4C
Table S4C. Association between canonical pathway gene sets from Table S3 and comorbidities in MAST. Leading edge genes are enriched in association with the given comorbidity.
comorbidity	pathway	pval	padj	ES	NES	leadingEdge
obesity	B Cell Signaling in Lupus	0.0012837	0.0125554	-0.59947	-1.78521	PDCD1, LILRB3, RASGRP2, FGR, RAC2, LILRB4, HCK, LILRA6, BTK, TNFSF14, PIK3R5, TNFSF8, TLR8, PAG1, IRF7, IL1A, FASLG, VAV1, LCK, FCGR2A, TNFSF15, TRAF1, TICAM1, OSM
obesity	Th2 Pathway	0.00138504	0.0125554	-0.664505	-1.817	SPI1, CD28, ITGB2, CD247, IL12RB1, TBX21, CCR1, PIK3R5, IL2RG, NOTCH1, IL4R, CD86, VAV1, JAK3, CD80, IKZF1, RUNX3, CCR5
obesity	Atherosclerosis Signaling	0.00138504	0.0125554	-0.732435	-1.98271	CCL2, ITGB2, MMP9, CCR2, COL18A1, IL1RN, PLA2G7, SELPLG, ALOX5, CSF1, TNFSF14
obesity	Natural Killer Cell Signaling	0.0012987	0.0125554	-0.678418	-1.94275	TYROBP, FCER1G, RAC2, CD247, WAS, LILRB1, HCST, COL18A1, IL12RB1, FCGR3A, PIK3R5, LAIR1, FASLG, VAV1, LCK, JAK3, FCGR2A, CD48, WIPF1, LCP2, HSPA6, SIGLEC7
obesity	Leukocyte Extravasation Signaling	0.00131579	0.0125554	-0.646644	-1.83061	ITGB2, MMP9, NCF1, RAC2, WAS, TIMP2, SELPLG, ARHGAP9, NCF4, BTK, MMP25, PIK3R5, CYBB, ITGAM, SIPA1, VAV1, ITGA5, ICAM3, NCF2, WIPF1, MMP19, RHOH, ACTB
obesity	PD-1/PD-L1 cancer immunotherapy	0.0014771	0.0125554	-0.692941	-1.73942	PDCD1, CD28, CD247, TNFRSF1B, PIK3R5, IL2RG, PDCD1LG2, LCK, JAK3, CD80, LCP2
obesity	Granulocyte Adhesion/Diapedesis	0.00259067	0.0188749	-0.576554	-1.66255	CCL2, ITGB2, CCL20, MMP9, IL1RN, TNFRSF1B, SELPLG, CXCL5, MMP25, IL1R2, CXCL3, IL1A, ITGAM, ITGA5, FPR1, MMP19, SDC3, CSF3R, FPR2
obesity	Th1 Pathway	0.00410397	0.0211911	-0.630259	-1.72917	CD28, ITGB2, CD247, IL12RB1, TBX21, HAVCR2, PIK3R5, NOTCH1, IL10RA, CD86, VAV1, JAK3, CD80, RUNX3, CCR5
obesity	Phagosome Formation	0.00413223	0.0211911	-0.620524	-1.70898	ITGB2, FCER1G, FCAR, RAC2, TLR10, ITGAX, CR1, RHOG, FCGR3A, PIK3R5, C3AR1, TLR8, ITGAM, ITGA5, FCGR2A
obesity	Agranulocyte Adhesion and Diapedesis	0.00415512	0.0211911	-0.606846	-1.65934	CCL2, ITGB2, CCL20, MMP9, IL1RN, SELPLG, CXCL5, MMP25, CXCL3, IL1A, ITGA5
obesity	Type I Diabetes Mellitus Signaling	0.00578871	0.0268386	-0.647065	-1.66267	CD28, FCER1G, CD247, TNFRSF1B, NFKBID, PRF1, FASLG, CD86, CD80
obesity	T Cell Exhaustion Signaling	0.00692521	0.0294321	-0.620523	-1.67976	PDCD1, CD28, FCER1G, IL12RB1, TBX21, HAVCR2, BATF, PIK3R5, IL10RA, CD86, PDCD1LG2, JAK3, CD80
asthma	Granulocyte Adhesion/Diapedesis	0.00284091	0.0136656	0.66517	2.24315	IL1RL1, SELL, CCL2, CXCL10, IL1RN, CLDN10, MMP9, ICAM1, ITGAM, MMP25, CXCR2, CCL20, SDC3, SELPLG, ITGB2, IL1R2, TNFRSF1B, HRH1, ITGA5, FPR1, IL1RL2, IL1B
asthma	Th1 Pathway	0.00284091	0.0136656	0.622539	1.94779	SOCS1, CD247, TBX21, JAK3, CD274, IL12RB1, CCR5, IL18R1, ICAM1, NFIL3, ITGB2, NOTCH1, IRF1, VAV1, CD28, RUNX3, STAT4, SOCS3, PIK3R5
asthma	Th2 Pathway	0.00283286	0.0136656	0.734167	2.28346	IL1RL1, CD247, TBX21, JAK3, IL12RB1, CCR5, ICAM1, ITGB2, IKZF1, NOTCH1, SPI1, VAV1, CD28, RUNX3, IL4R, STAT5A, STAT4, SOCS3, PIK3R5, IL2RG
asthma	Macrophages/Fibroblasts/Endothelial in Rheumatoid Arthritis	0.00310559	0.0136656	0.551681	1.95972	IL1RL1, SOCS1, OSM, IL32, TLR10, CCL2, PDGFB, IL1RN, IL18R1, ICAM1, NFKBIE, CSF1, FCGR3B, IL1R2, TGFB1, TNFRSF1B, NFKBID, CAMK2B, TLR4, IL1RL2, IL1B, SOCS3, PIK3R5, NFKBIA, IL18RAP, IRAK2, PRKCH
asthma	Natural Killer Cell Signaling	0.00288184	0.0136656	0.709847	2.37716	RAC2, CD247, MICB, LCK, JAK3, CD48, COL18A1, IL12RB1, FASLG, LILRB1, IL18R1, HCST, LCP2, FCGR3B, HSPA6, WAS, VAV1, NFKB2, STAT4, PIK3R5, LAIR1, IL18RAP
asthma	Agranulocyte Adhesion and Diapedesis	0.00283286	0.0136656	0.684931	2.13032	SELL, CCL2, CXCL10, IL1RN, CLDN10, MMP9, ICAM1, MMP25, ACTB, CXCR2, CCL20, SELPLG, ITGB2, CXCR1, HRH1, ITGA5
asthma	STAT3 Signaling	0.00284091	0.0136656	0.747731	2.33949	IL1RL1, CISH, SOCS1, CSF2RB, PDGFB, IL21R, IL12RB1, IL18R1, CXCR2, PIM1, IL1R2, TGFB1, CXCR1, IL4R, IL1RL2, IL1B, SOCS3, IL2RG, FLT1, IL18RAP
asthma	Leukocyte Extravasation Signaling	0.00294985	0.0136656	0.716104	2.37659	RAC2, TIMP1, CLDN10, MMP9, NCF4, ARHGAP9, CD44, ICAM3, NCF1, ICAM1, ITGAM, SIPA1, MMP25, BTK, RHOH, ACTB, SELPLG, ITGB2
asthma	Cardiac Hypertrophy Signaling	0.00321543	0.0136656	0.544904	1.94566	IL1RL1, OSM, EDN1, CSF2RB, IL21R, GNG2, IL12RB1, FASLG, IL18R1, TNFSF8, LIF, CXCR2, PTGS2, IL1R2, TGFB1, TNFRSF1B, CXCR1, ITGA5, CAMK2B, IL4R, IL1RL2, IL1B, NFKB2, PIK3R5, IL2RG, ADCY3, IL18RAP, PDE3B, TG
asthma	IL-8 Signaling	0.00280899	0.0136656	0.590375	1.90118	RAC2, MMP9, GNG2, NCF1, ICAM1, ITGAM, RHOH, CXCR2, ITGB2, PTGS2, RHOG, CXCR1, ARRB2, ITGAX, HBEGF, HMOX1, PIK3R5, FLT1, IRAK2, PRKCH
asthma	Type I Diabetes Mellitus Signaling	0.0025974	0.0136656	0.711892	2.06637	SOCS1, GZMB, CD247, PRF1, FASLG, NFKBIE, TNFRSF1B, NFKBID, IRF1, CD28, IL1B, NFKB2, SOCS3, NFKBIA
asthma	PI3K/AKT Signaling	0.00277008	0.0136656	0.744166	2.30606	IL1RL1, CSF2RB, JAK3, IL21R, IL12RB1, IL18R1, NFKBIE, CXCR2, PTGS2, IL1R2, GYS1, CXCR1, NFKBID, ITGA5, IL4R, IL1RL2, NFKB2, IL2RG, NFKBIA, IL18RAP
asthma	PD-1/PD-L1 cancer immunotherapy	0.00506329	0.0184448	0.703534	1.97716	PDCD1, CD247, LCK, JAK3, CD274, LCP2, TGFB1, TNFRSF1B, CD28, STAT5A, PIK3R5, IL2RG
asthma	Angiopoietin Signaling	0.00492611	0.0184448	0.761834	1.92047	DOK2, NFKBIE, TNIP1, NFKBID, STAT5A, NFKB2, BIRC5, PIK3R5, NFKBIA, STAT5B
asthma	Atherosclerosis Signaling	0.00819672	0.0278689	0.595769	1.83252	CCL2, PDGFB, IL1RN, MMP9, COL18A1, ICAM1, SELPLG, ITGB2, CCR2, CSF1, TGFB1, ALOX5, S100A8, IL1B, NFKB2
asthma	Toll-like Receptor Signaling	0.0104987	0.0314961	0.59299	1.73696	IL1RL1, TLR10, IL1RN, TICAM1, CD14, TLR4, IL1B, NFKB2, NFKBIA, IRAK2
asthma	LXR/RXR Activation	0.0104987	0.0314961	0.592422	1.73529	IL1RL1, CCL2, IL1RN, MMP9, PTGS2, IL1R2, TNFRSF1B, CD14, S100A8, TLR4, IL1RL2, IL1B, NFKB2, IL18RAP
asthma	IL-9 Signaling	0.0119332	0.0338107	0.71303	1.7637	CISH, JAK3, STAT5A, NFKB2, SOCS3, PIK3R5, IL2RG, STAT5B, BCL3
asthma	Production of NO and ROS in Macrophages	0.0142045	0.038128	0.560774	1.75454	RAC2, JAK3, NCF4, NCF1, NFKBIE, RHOH, RHOG, SPI1, TNFRSF1B, SIRPA, NFKBID, IRF1, S100A8, TLR4, NFKB2, PIK3R5, NFKBIA
asthma	B Cell Signaling in Lupus	0.0149701	0.0381737	0.474521	1.67607	RAC2, PDCD1, OSM, LCK, IRF7, FASLG, TICAM1, TNFSF8, BTK, LIF, FGR, HCK, IFIT2, RASGRP2, TGFB1, LILRB4
asthma	TREM1 Signaling	0.019774	0.0480226	0.504253	1.65663	IL1RL1, TLR10, CCL2, NLRP12, LAT2, ICAM1, NOD2, ITGAX, ITGA5, NLRP3, CASP1, TLR4, STAT5A, IL1B, NFKB2
age	TREM1 Signaling	0.0016	0.00571429	-0.756159	-2.57388	TREM1, TLR8, TYROBP, NLRC4, CD83, CD86, IL1B, CASP5, CXCL2, LAT2, ITGAX, NLRP12, IL6, ITGA5
age	PRRs in Recognition of Bacteria and Viruses	0.00154083	0.00571429	-0.578217	-2.03095	TLR8, NLRC4, C3AR1, IL1B, IL1A, TNFSF13B, CLEC7A, IL6, PIK3R5, PRKCB
age	Granulocyte Adhesion/Diapedesis	0.00154083	0.00571429	-0.638522	-2.2505	FPR2, FPR1, ITGB2, IL1B, CXCL10, MMP19, CXCL5, CXCL3, IL1A, CXCL2, IL1RL2, ITGA5, ITGAM, CCL20
age	IL-10 Signaling	0.00161031	0.00571429	-0.684557	-2.16518	FCGR2A, IL1B, CCR1, FOS, IL1A, HMOX1, IL10RA, IL6, CD14, IL1RL2
age	B Cell Signaling in Lupus	0.00154083	0.00571429	-0.641906	-2.37793	TLR8, LILRA6, FCGR2A, IL1B, BTK, LILRB4, HCK, FGR, FOS, IL1A, TNFSF13B, IL6, PIK3R5, PAG1, LILRB3, PIK3AP1, PRKCB
age	Th1 Pathway	0.00155521	0.00571429	-0.653775	-2.17759	CD86, HAVCR2, ITGB2, CD80, IL10RA, IL6, PIK3R5, KLRC1
age	Macrophages/Fibroblasts/Endothelial in Rheumatoid Arthritis	0.00155039	0.00571429	-0.479581	-1.80353	FCGR3A, TLR8, IL1B, FOS, IL1A, TNFSF13B, IL6, PIK3R5, FCGR3B, FCGR1A, IL1RL2, PRKCB
age	Phagosome Formation	0.0015748	0.00571429	-0.768287	-2.58326	FCGR3A, TLR8, FCER1G, C3AR1, CR1, FCGR2A, ITGB2, CLEC7A, ITGAX, PIK3R5, FCGR3B, FCGR1A, FCGR1B, ITGA5, ITGAM, PRKCB
age	Natural Killer Cell Signaling	0.00154083	0.00571429	-0.620549	-2.17963	FCGR3A, SIGLEC7, TYROBP, FCER1G, FCGR2A, LILRB1, LAIR1, HCST, PIK3R5, FCGR3B, KLRC1, WAS
age	Production of NO and ROS in Macrophages	0.00155521	0.00571429	-0.612134	-2.03889	CYBB, IRF8, SPI1, FOS, S100A8, PIK3R5, SIRPA, SERPINA1, PRKCB, NCF4
age	Agranulocyte Adhesion and Diapedesis	0.00157233	0.00571429	-0.629287	-2.06915	ITGB2, IL1B, CXCL10, MMP19, CXCL5, CXCL3, IL1A, CXCL2, ITGA5, CCL20
age	IL-12 Signaling/Production in Macrophages	0.00160772	0.00571429	-0.65044	-1.99368	IRF8, SPI1, FOS, S100A8, PIK3R5, SERPINA1, PRKCB
age	Inflammasome	0.00168067	0.00571429	-0.811412	-2.05488	NLRC4, P2RX7, IL1B, CASP5, AIM2
age	T Cell Exhaustion Signaling	0.00159744	0.00571429	-0.68246	-2.17657	CD86, FCER1G, HAVCR2, PDCD1LG2, FOS, CD80, IL10RA, IL6, PIK3R5
age	Complement System	0.00168067	0.00571429	-0.896553	-1.94089	C3AR1, CR1, ITGB2, ITGAX, ITGAM
age	Th2 Pathway	0.00314465	0.00741602	-0.578259	-1.90136	CD86, SPI1, ITGB2, CCR1, CD80, PIK3R5, IKZF1
age	Atherosclerosis Signaling	0.00319489	0.00741602	-0.631543	-2.01418	ALOX5, ITGB2, IL1B, PLA2G7, IL1A, S100A8, IL6, SERPINA1
age	IL-6 Signaling	0.00319489	0.00741602	-0.589671	-1.88064	TNFAIP6, IL1B, FOS, IL1A, IL6, PIK3R5, CD14, IL1RL2
age	Leukocyte Extravasation Signaling	0.003125	0.00741602	-0.516892	-1.79517	CYBB, ITGB2, TIMP2, BTK, MMP19, PIK3R5, ITGA5, ITGAM, PRKCB, WAS, NCF4, MMP9
age	HMGB1 Signaling	0.00314465	0.00741602	-0.549498	-1.80679	IL1B, FOS, IL1A, TNFSF13B, IL6, PIK3R5, TNF, LTB, ICAM1, RASD1, TGFB1, OSM, RAC2, TNFRSF1B, TLR4, TNFSF15
age	IL-8 Signaling	0.00314961	0.00741602	-0.530096	-1.78238	CYBB, ITGB2, FOS, HMOX1, ITGAX, PIK3R5, HBEGF, ITGAM, PRKCB
age	Type I Diabetes Mellitus Signaling	0.00326264	0.00741602	-0.620251	-1.86274	CD86, FCER1G, IL1B, CD80
age	Hematopoiesis from Pluripotent Stem Cells	0.00334448	0.00741602	-0.774568	-1.90299	FCER1G, IL1A, IL6
age	LXR/RXR Activation	0.00482315	0.0102492	-0.59621	-1.82745	IL1B, IL1A, S100A8, LY96, IL6, SERPINA1, CD14, IL1RL2
age	Toll-like Receptor Signaling	0.00643087	0.013119	-0.569558	-1.74576	TLR8, IL1B, FOS, IL1A, LY96, CD14
age	NRF2-mediated Oxidative Stress Response	0.00737101	0.0144585	0.728417	1.96659	NQO1, GSTA1, CBR1, GSTA3, GSTA2, DNAJC10
age	Acute Phase Response	0.00813008	0.0153568	-0.56596	-1.7393	IL1B, FOS, IL1A, HMOX1, IL6, SERPINA1
age	IL-17A Signaling in Fibroblasts	0.0119658	0.0217949	-0.651601	-1.69373	CXCL5, FOS, IL6
age	Antioxidant Action of Vitamin C	0.0133779	0.0235267	-0.617103	-1.67925	SLC2A3, PLA2G7, HMOX1, CSF2RA
age	GM-CSF Signaling	0.0153846	0.0261538	-0.639275	-1.66169	BCL2A1, HCK, PIK3R5, PRKCB, CSF2RA
age	Cardiac Hypertrophy Signaling	0.0172685	0.0284094	-0.404209	-1.52529	CYBB, IL1B, IL1A, TNFSF13B, IL10RA, IL6, PIK3R5, IL1RL2, ITGA5, PDE4B, PRKCB

## Sheet: S5A
Table S5A. Canonical pathway gene sets based on genes enriched in association with each comorbidity using the Ingenuity Pathway Analysis canonical pathway function – cardiovascular condition in SPIROMICS.
Ingenuity Canonical Pathways	-log(p-value)	z-score	Molecules
Production of Nitric Oxide and Reactive Oxygen Species in Macrophages	2.38	-3.651	APOC1,APOD,APOE,CREBBP,CYBB,IKBKB,IRF8,JAK2,JAK3,MAP3K12,MAP3K9,NCF1,NCF4,PIK3CB,PIK3R5,PLCG2,PPARA,PPP1CB,PPP1CC,PPP1R10,PPP1R14C,PPP1R3C,PPP1R7,PPP2CB,PRKCE,PRKCI,RAC1,RBP4,RHOBTB2,RHOC,SPI1,TNFRSF11B
PKCθ Signaling in T Lymphocytes	1.05	-3.5	CACNA1A,CACNA1B,CACNA2D3,CACNA2D4,CACNB2,CD28,CD80,CD86,FCER1G,FYN,HLA-DMA,HLA-DMB,IKBKB,MAP3K12,MAP3K9,MRAS,PIK3CB,PIK3R5,PLCG2,PPP3CB,RAC1,RASD1
Synaptic Long Term Depression	0	-3.5	CACNA1A,CACNA1B,CACNA2D3,CACNA2D4,CACNB2,GNAO1,GRM1,ITPR2,MRAS,NT5C,PLA2G4C,PLA2G7,PLCG2,PNPLA3,PPP2CB,PRKCE,PRKCI,RASD1,SLC39A7
TREM1 Signaling	1.98	-3.357	CCL2,CD86,CIITA,FCGR2B,ICAM1,IL1RL1,ITGA5,ITGAX,JAK2,NLRC4,NLRP12,NOD1,PLCG2,TLR8,TYROBP
Neuroinflammation Signaling Pathway	0.553	-3.286	APH1A,APP,CCL2,CD200R1,CD80,CD86,CREB3,CREB3L4,CREBBP,CSF1R,CXCL10,CYBB,GABRE,HLA-DMA,HLA-DMB,HMOX1,ICAM1,IKBKB,JAK2,JAK3,KCNJ5,MMP9,NAIP,NCF1,NOX1,P2RX7,PIK3CB,PIK3R5,PLA2G4C,PLCG2,PPP3CB,SLC1A3,TLR8,TREM2,TYROBP
Dendritic Cell Maturation	0.824	-3.273	CCR7,CD80,CD86,CREB3,CREB3L4,CREBBP,FCER1G,FCGR2A,FCGR2B,FCGR3A/FCGR3B,HLA-DMA,HLA-DMB,ICAM1,IKBKB,IL32,IRF8,JAK2,PIK3CB,PIK3R5,PLCG2,STAT2,TNFRSF11B,TREM2,TYROBP
Natural Killer Cell Signaling	0.879	-3.138	CD226,CD244,FCER1G,FCGR2A,FCGR3A/FCGR3B,FYN,ITGAL,JAK2,JAK3,LAIR1,LILRB1,LIMK1,MAP3K12,MAP3K9,MRAS,PAK6,PIK3CB,PIK3R5,PLCG2,PTPN11,PXN,RAC1,RASD1,SIGLEC7,TYROBP,WAS
Xenobiotic Metabolism General Signaling Pathway	1.6	-3.128	CREBBP,EIF2AK3,EP300,FTL,HMOX1,MAP3K12,MAP3K9,MRAS,NR1H3,NR1I2,PIK3CB,PIK3R5,PPARA,PRKCE,PRKCI,RASD1,UGT1A1,UGT1A3,UGT1A4,UGT1A5,UGT1A6,UGT1A8 (includes others),UGT8
Synaptogenesis Signaling Pathway	3.27	-3.111	ADCY1,ADCY3,ADCY7,AP1B1,APOE,ARHGEF7,ARPC1A,BET1L,CACNA1B,CALM1 (includes others),CDH15,CDH17,CDH23,CDH26,CDK5,CNTNAP1,CREB3,CREB3L4,CREBBP,CRKL,EPHB1,EPHB2,FGR,FYN,GRM1,HCK,LIMK1,LRP1,MRAS,NLGN3,NTRK2,PIK3CB,PIK3R5,PLCG2,PRKACA,PRKAG1,PRKAR1A,PRKAR2A,PRKCE,RAC1,RAPGEF1,RASD1,RASGRP2,STX16,STX1B,SYT11,SYT5,TLN1,UNC13A,VAMP2,WAS,WASF1
Crosstalk between Dendritic Cells and Natural Killer Cells	0.48	-3	ACTG1,CCR7,CD226,CD28,CD80,CD86,ITGAL,PRF1,TLN1,TREM2,TYROBP
Hepatic Fibrosis Signaling Pathway	1.04	-2.949	BAMBI,CACNA1A,CALM1 (includes others),CCDC88A,CCL2,CDKN1B,CREB3,CREB3L4,CREBBP,CYBB,EZH2,FTL,FZD6,GLI3,ICAM1,IKBKB,IL17RA,IL1RL1,ITGA5,JAK2,MRAS,MYL12B,NCF1,NOX1,PDCD4,PIK3CB,PIK3R5,PLCG2,PPARG,PRKACA,PRKAG1,PRKAR1A,PRKAR2A,PRKCE,PRKCI,RAC1,RASD1,RHOBTB2,RHOC,SHH,SMAD3,TCF7,TCF7L2,TFRC,TNFRSF11B,VEGFD,WNT16
Role of Pattern Recognition Receptors in Recognition of Bacteria and Viruses	0.453	-2.887	C1QA,C1QB,C1QC,C3,CLEC6A,CLEC7A,EDA,NLRC4,NOD1,OAS3,PIK3CB,PIK3R5,PLCG2,PRKCE,PRKCI,TLR8,TNFSF13B,TNFSF8
Huntington's Disease Signaling	2.76	-2.84	ARFIP2,ATP5F1A,ATP5MC1,ATP5PB,BET1L,CACNA1B,CAPN3,CASP6,CASP7,CDK5,CLTA,CLTB,CLTCL1,CREB3,CREB3L4,CREBBP,DCTN1,EGF,EP300,GNB5,GNG11,GNG12,GRM1,HDAC10,HTT,IFT57,PIK3CB,PIK3R5,POLR2A,POLR2B,POLR2C,POLR2I,PRKCE,PRKCI,RCOR1,SIN3A,STX16,TAF9B,TCERG1,VAMP2
IL-8 Signaling	0.827	-2.837	CYBB,EGF,GNB5,GNG11,GNG12,HMOX1,ICAM1,IKBKB,ITGAM,ITGAX,ITGB2,LIMK1,MMP9,MRAS,MYL12B,NCF1,NOX1,PIK3CB,PIK3R5,PRKCE,PRKCI,RAC1,RASD1,RHOBTB2,RHOC,VEGFD
Th1 Pathway	1.32	-2.714	APH1A,CD28,CD80,CD86,HAVCR2,HLA-DMA,HLA-DMB,HLA-DPA1,HLA-DPB1,HLA-DQA2,ICAM1,IL10RA,ITGB2,JAK2,JAK3,LGALS9,PIK3CB,PIK3R5,RUNX3
Endocannabinoid Neuronal Synapse Pathway	1.59	-2.683	ADCY1,ADCY3,ADCY7,CACNA1A,CACNA1B,CACNA2D3,CACNA2D4,CACNB2,DAGLA,GNAO1,GNG11,GRM1,KCNJ5,MGLL,NDUFS2,PLCG2,PPP3CB,PRKACA,PRKAG1,PRKAR1A,PRKAR2A
IL-17A Signaling in Airway Cells	0.275	-2.646	IKBKB,IL17RA,JAK2,JAK3,PIK3CB,PIK3R5,TRAF3IP2
Role of NFAT in Cardiac Hypertrophy	1.04	-2.6	ADCY1,ADCY3,ADCY7,CABIN1,CACNA1A,CACNA1B,CACNA2D3,CACNA2D4,CACNB2,CALM1 (includes others),EP300,GNB5,GNG11,GNG12,HDAC10,ITPR2,MRAS,PIK3CB,PIK3R5,PLCG2,PPP3CB,PRKACA,PRKAG1,PRKAR1A,PRKAR2A,PRKCE,PRKCI,RASD1,SLC8A1
Tec Kinase Signaling	2.17	-2.558	ACTG1,BLK,FCER1A,FCER1G,FGR,FYN,GNAO1,GNB5,GNG11,GNG12,HCK,ITGA5,JAK2,JAK3,MRAS,MS4A2,PAK6,PIK3CB,PIK3R5,PLCG2,PRKCE,PRKCI,RAC1,RHOBTB2,RHOC,STAT2,TXK,WAS
Role of NFAT in Regulation of the Immune Response	1.41	-2.558	CABIN1,CALM1 (includes others),CD28,CD80,CD86,FCER1A,FCER1G,FCGR2A,FCGR2B,FCGR3A/FCGR3B,FYN,GNAO1,GNB5,GNG11,GNG12,GSK3A,HLA-DMA,HLA-DMB,IKBKB,ITPR2,MRAS,MS4A2,PIK3CB,PIK3R5,PLCG2,PPP3CB,RASD1
PDGF Signaling	0.536	-2.53	ABL1,ACP1,CRKL,INPP5D,JAK2,JAK3,MRAS,PIK3CB,PIK3R5,PLCG2,RASD1
IL-15 Production	0.699	-2.5	ABL1,BLK,CSF1R,CSF2RA,EPHB1,EPHB2,FES,FGR,FYN,HCK,JAK2,JAK3,NTRK2,PRKCI,RYK,TXK
iNOS Signaling	0.724	-2.449	CALM1 (includes others),CD14,CREBBP,IKBKB,JAK2,JAK3,LY96
TGF-β Signaling	0.369	-2.449	BMP4,CREBBP,EP300,MAP4K1,MRAS,RASD1,RNF111,RUNX3,SMAD3,VDR,ZFYVE9
BEX2 Signaling Pathway	0	-2.449	ITGB6,LGALS1,PPP2CB,TCF7,TCF7L2,VEGFD
Integrin Signaling	4.03	-2.401	ABL1,ACTG1,ACTN1,ARF1,ARHGEF7,ARPC1A,ASAP1,CAPN3,CRKL,FYN,GSN,ITGA5,ITGA9,ITGAL,ITGAM,ITGAX,ITGB2,ITGB6,ITGB7,MRAS,MYL12B,NCK2,PAK6,PARVB,PFN2,PIK3CB,PIK3R5,PIKFYVE,PLCG2,PPP1CB,PXN,RAC1,RAPGEF1,RASD1,RHOBTB2,RHOC,TLN1,TSPAN1,TSPAN3,TSPAN4,WAS
GPCR-Mediated Nutrient Sensing in Enteroendocrine Cells	2.22	-2.4	ADCY1,ADCY3,ADCY7,CACNA1A,CACNA1B,CACNA2D3,CACNA2D4,CACNB2,FFAR4,GNG11,GNG12,GPBAR1,ITPR2,LPAR5,PLCG2,PRKACA,PRKAG1,PRKAR1A,PRKAR2A,PRKCE,PRKCI
Reelin Signaling in Neurons	1.82	-2.4	APOE,APP,ARHGEF11,ARHGEF12,ARPC1A,BLK,CDK5,CRKL,FGR,FYN,HCK,ITGA5,ITGAL,ITGB2,LIMK1,MAP3K9,MAP4K1,PIK3CB,PIK3R5,RAC1,RAPGEF1,WASF1
VEGF Signaling	0.623	-2.333	ACTG1,ACTN1,EIF1AX,EIF2B1,EIF2S3,MRAS,PIK3CB,PIK3R5,PLCG2,PTPN11,PXN,RASD1,VEGFD
NF-κB Activation by Viruses	0.446	-2.333	IKBKB,ITGA5,ITGAL,ITGB2,MRAS,PIK3CB,PIK3R5,PRKCE,PRKCI,RASD1
ATM Signaling	0.355	-2.333	ABL1,CREB3,CREB3L4,CREBBP,GADD45A,HERC2,MDC1,PPP1CC,PPP2CB,TRIM28,TRRAP
Eicosanoid Signaling	0.409	-2.236	ALOX15B,ALOX5,ALOX5AP,DPEP2,PLA2G4C,PLA2G7,PNPLA3,TBXAS1
CD40 Signaling	0	-2.236	ICAM1,IKBKB,JAK3,PIK3CB,PIK3R5
Phospholipases	0	-2.236	HMOX1,PLA2G4C,PLA2G7,PLCG2,PNPLA3
UVA-Induced MAPK Signaling	0	-2.236	MRAS,PARP1,PIK3CB,PIK3R5,PLCG2,RASD1,RPS6KA2
SPINK1 General Cancer Pathway	0	-2.236	JAK2,JAK3,MRAS,PIK3CB,PIK3R5,RASD1
Colorectal Cancer Metastasis Signaling	0.81	-2.2	ADCY1,ADCY3,ADCY7,EGF,FZD6,GNB5,GNG11,GNG12,JAK2,JAK3,LRP1,MMP17,MMP21,MMP9,MRAS,PIK3CB,PIK3R5,PRKACA,PRKAG1,PRKAR1A,PRKAR2A,RAC1,RASD1,RHOBTB2,RHOC,SIAH1,SMAD3,TCF7,TCF7L2,TLR8,VEGFD,WNT16
Systemic Lupus Erythematosus In T Cell Signaling Pathway	0	-2.191	CASP6,CASP7,CBL,CD28,CD80,CD86,CREB3,CREB3L4,CREBBP,ESR1,EZR,FCER1G,GADD45A,HLA-DMA,HLA-DMB,HLA-DPA1,HLA-DPB1,HLA-DQA2,ITGAL,MRAS,PIK3CB,PIK3R5,PPP2CB,PPP3CB,RAB4A,RAC1,RASD1,RHOBTB2,RHOC,STIM1
CD28 Signaling in T Helper Cells	0.907	-2.138	ARPC1A,CALM1 (includes others),CD28,CD80,CD86,FCER1G,FYN,HLA-DMA,HLA-DMB,IKBKB,ITPR2,PIK3CB,PIK3R5,PPP3CB,PTPN11,RAC1,WAS
Cardiac β-adrenergic Signaling	2.51	-2.132	ADCY1,ADCY3,ADCY7,APEX1,ATP2A2,CACNA1A,GNB5,GNG11,GNG12,MRAS,PDE3B,PDE6B,PDE8A,PKIG,PPP1CB,PPP1CC,PPP1R10,PPP1R14C,PPP1R3C,PPP1R7,PPP2CB,PRKACA,PRKAG1,PRKAR1A,PRKAR2A,SLC8A1
Thyroid Hormone Metabolism II (via Conjugation and/or Degradation)	1.39	-2.121	DIO1,SULT1B1,UGT1A1,UGT1A3,UGT1A4,UGT1A5,UGT1A6,UGT1A8 (includes others)
Non-Small Cell Lung Cancer Signaling	1.11	-2.121	ABL1,E2F1,EGF,ITPR2,MRAS,PA2G4,PIK3CB,PIK3R5,RASD1,RASSF1,SIN3A,TGFA
GDNF Family Ligand-Receptor Interactions	0.562	-2.121	DOK2,DOK3,GFRA2,ITPR2,MRAS,PIK3CB,PIK3R5,PLCG2,RAC1,RASD1
Melatonin Degradation I	0.535	-2.121	CYP2U1,SULT1B1,UGT1A1,UGT1A3,UGT1A4,UGT1A5,UGT1A6,UGT1A8 (includes others)
VEGF Family Ligand-Receptor Interactions	0.411	-2.121	MRAS,NRP1,PIK3CB,PIK3R5,PLA2G4C,PLCG2,PRKCE,PRKCI,RASD1,VEGFD
Growth Hormone Signaling	0.325	-2.121	A2M,JAK2,PIK3CB,PIK3R5,PLCG2,PRKCE,PRKCI,RPS6KA2
Gα12/13 Signaling	0	-2.111	CDH15,CDH17,CDH23,CDH26,IKBKB,LPAR5,MRAS,MYL12B,PIK3CB,PIK3R5,PXN,RASD1
Leukocyte Extravasation Signaling	2.6	-2.043	ABL1,ACTG1,ACTN1,ARHGAP1,CLDN15,CLDN22,CRKL,CTNNA1,CYBB,EZR,ICAM1,ITGA5,ITGAL,ITGAM,ITGB2,MMP17,MMP21,MMP9,NCF1,NCF4,NOX1,PIK3CB,PIK3R5,PLCG2,PRKCE,PRKCI,PTPN11,PXN,RAC1,SPN,TIMP2,TIMP4,TXK,WAS
HOTAIR Regulatory Pathway	1.55	-2.041	AGO2,AGO3,ATXN1,CREBBP,EP300,ESR1,EZH2,FOXA1,FOXM1,H3-3A/H3-3B,ICAM1,KMT2A,LAMTOR5,MMP17,MMP21,MMP9,PIK3CB,PIK3R5,RCOR1,RHOC,SETDB1,TCF7,TCF7L2,VIM,WNT16
Opioid Signaling Pathway	2.2	-2	ADCY1,ADCY3,ADCY7,AP1B1,BLK,CACNA1A,CACNA1B,CACNA2D3,CACNA2D4,CACNB2,CALM1 (includes others),CDKN1B,CLTA,CLTB,CLTCL1,CREB3,CREB3L4,CREBBP,EP300,FGR,FYN,GNAO1,GNG11,HCK,ITPR2,KCNJ5,MRAS,PPP3CB,PRKACA,PRKAG1,PRKAR1A,PRKAR2A,PRKCE,PRKCI,RAC1,RASD1,RGS18,RPS6KA2,SIGMAR1
Inflammasome pathway	0.821	-2	AIM2,NAIP,NLRC4,P2RX7
GP6 Signaling Pathway	0.74	-2	CALM1 (includes others),COL22A1,COL4A1,COL8A2,FCER1G,FYN,GSK3A,NOX1,PIK3CB,PIK3R5,PLCG2,PRKCE,PRKCI,RAC1,RASGRP2,TLN1
Small Cell Lung Cancer Signaling	0.325	-2	ABL1,CDKN1B,E2F1,IKBKB,PA2G4,PIK3CB,PIK3R5,SIN3A
MIF-mediated Glucocorticoid Regulation	0.314	-2	CD14,CD74,LY96,PLA2G4C
Role of PKR in Interferon Induction and Antiviral Response	0	-2	E2F1,IKBKB,METAP2,MSR1,STAT2
MIF Regulation of Innate Immunity	0	-2	CD14,CD74,LY96,PLA2G4C
Melanoma Signaling	0	-2	E2F1,MRAS,PIK3CB,PIK3R5,RASD1
Endometrial Cancer Signaling	0	-2	CTNNA1,MRAS,PIK3CB,PIK3R5,RASD1
Cyclins and Cell Cycle Regulation	0	-2	ABL1,CDKN1B,CDKN2C,E2F1,HDAC10,PA2G4,PPP2CB,SIN3A
EGF Signaling	0	-2	EGF,ITPR2,PIK3CB,PIK3R5
Th17 Activation Pathway	0	-2	FCER1G,IL21R,JAK2,JAK3
Complement System	4.95	-1.897	C1QA,C1QB,C1QBP,C1QC,C1S,C2,C3,C4BPA,CD59,CR1,ITGAM,ITGAX,ITGB2,SERPING1
Macropinocytosis Signaling	2.3	-1.897	ANKFY1,CD14,CSF1R,EGF,ITGA5,ITGB2,ITGB6,ITGB7,MRAS,PIK3CB,PIK3R5,PLCG2,PRKCE,PRKCI,RAC1,RASD1
Pancreatic Adenocarcinoma Signaling	1.2	-1.897	ABL1,BRCA2,CDKN1B,E2F1,EGF,HMOX1,JAK2,JAK3,MMP9,PA2G4,PIK3CB,PIK3R5,RAC1,SIN3A,SMAD3,TGFA,VEGFD
Prolactin Signaling	1.1	-1.897	CREBBP,EP300,FYN,JAK2,MRAS,PIK3CB,PIK3R5,PLCG2,PRKCE,PRKCI,PTPN11,RASD1,TCF7
Superpathway of Melatonin Degradation	0.854	-1.897	CYP2U1,IL4I1,MAOA,SULT1B1,UGT1A1,UGT1A3,UGT1A4,UGT1A5,UGT1A6,UGT1A8 (includes others)
Nicotine Degradation III	0.428	-1.89	CYP2U1,UGT1A1,UGT1A3,UGT1A4,UGT1A5,UGT1A6,UGT1A8 (includes others)
Role of NANOG in Mammalian Embryonic Stem Cell Pluripotency	0.315	-1.89	BMP3,BMP4,FZD6,GATA6,JAK2,JAK3,MRAS,PIK3CB,PIK3R5,POU5F1,RASD1,SOX2,WNT16
Nicotine Degradation II	0.275	-1.89	CYP2U1,UGT1A1,UGT1A3,UGT1A4,UGT1A5,UGT1A6,UGT1A8 (includes others)
IL-15 Signaling	0	-1.89	GZMB,JAK2,JAK3,MRAS,PIK3CB,PIK3R5,RASD1
JAK/Stat Signaling	0	-1.89	JAK2,JAK3,MRAS,PIK3CB,PIK3R5,PTPN11,RASD1,STAT2
Chemokine Signaling	0	-1.89	CALM1 (includes others),CCL2,LIMK1,MRAS,NOX1,PLCG2,PPP1CB,RASD1
NF-κB Signaling	0.287	-1.886	BMP4,CREBBP,EGF,EP300,FCER1G,IGF2R,IKBKB,MRAS,NTRK2,PIK3CB,PIK3R5,PLCG2,PRKACA,RASD1,TGFA,TLR8,TNFRSF11B,TNFSF13B,UBE2N
ERK/MAPK Signaling	4.34	-1.859	CREB3,CREB3L4,CREBBP,CRKL,ELK3,ESR1,FYN,H3-3A/H3-3B,HSPB1,ITGA5,KSR1,MKNK1,MRAS,PAK6,PIK3CB,PIK3R5,PLA2G4C,PLCG2,PPARG,PPP1CB,PPP1CC,PPP1R10,PPP1R14C,PPP1R3C,PPP1R7,PPP2CB,PRKACA,PRKAG1,PRKAR1A,PRKAR2A,PRKCE,PRKCI,PXN,RAC1,RAPGEF1,RASD1,TLN1,YWHAB,YWHAQ
fMLP Signaling in Neutrophils	1.48	-1.807	ARPC1A,CALM1 (includes others),CYBB,FPR3,GNB5,GNG11,GNG12,ITPR2,MRAS,NCF1,NOX1,PIK3CB,PIK3R5,PPP3CB,PRKCE,PRKCI,RAC1,RASD1,WAS
Gαq Signaling	0.521	-1.807	CALM1 (includes others),GNB5,GNG11,GNG12,GRM1,HMOX1,IKBKB,ITPR2,MRAS,PIK3CB,PIK3R5,PLCG2,PPP3CB,PRKCE,PRKCI,RAC1,RGS18,RHOBTB2,RHOC
Xenobiotic Metabolism CAR Signaling Pathway	0.283	-1.789	ABCC1,ALDH1B1,ALDH8A1,ALDH9A1,CREBBP,EP300,NDST1,PPP2CB,PRKCE,PRKCI,RACK1,SULT1B1,SULT1C2,UGT1A1,UGT1A3,UGT1A4,UGT1A5,UGT1A6,UGT1A8 (includes others),UGT8
PEDF Signaling	1.07	-1.732	ARHGAP22,CASP7,DOCK3,IKBKB,MRAS,PIK3CB,PIK3R5,PPARG,RAC1,RASD1,TCF7,TCF7L2,WASF2
Relaxin Signaling	0.979	-1.732	ADCY1,ADCY3,ADCY7,APEX1,GNAO1,GNB5,GNG11,GNG12,MMP9,MRAS,NT5C,PDE3B,PDE6B,PDE8A,PIK3CB,PIK3R5,PRKACA,PRKAG1,PRKAR1A,PRKAR2A,SLC39A7
SAPK/JNK Signaling	0.565	-1.732	CRKL,FCER1G,GADD45A,GNG11,HNRNPK,MAP3K12,MAP3K9,MAP4K1,MRAS,PIK3CB,PIK3R5,RAC1,RASD1
White Adipose Tissue Browning Pathway	1.82	-1.706	ADCY1,ADCY3,ADCY7,CACNA1A,CACNA1B,CACNA2D3,CACNA2D4,CACNB2,CAMP,CREB3,CREB3L4,CREBBP,FCER1A,FCER1G,GPBAR1,MS4A2,PPARA,PPARG,PRKACA,PRKAG1,PRKAR1A,PRKAR2A
Renin-Angiotensin Signaling	1.96	-1.698	ACE,ADCY1,ADCY3,ADCY7,CCL2,ITPR2,JAK2,MRAS,NOX1,PAK6,PIK3CB,PIK3R5,PLCG2,PRKACA,PRKAG1,PRKAR1A,PRKAR2A,PRKCE,PRKCI,RAC1,RASD1
Agrin Interactions at Neuromuscular Junction	0.69	-1.667	ACTG1,ARHGEF7,ITGA5,ITGAL,ITGB2,MRAS,PAK6,PXN,RAC1,RAPSN,RASD1
Aldosterone Signaling in Epithelial Cells	0	-1.667	ASIC3,DNAJC14,DNAJC22,HSPB1,HSPB8,ICMT,ITPR2,PIK3CB,PIK3R5,PIKFYVE,PLCG2,PRKCE,PRKCI
RANK Signaling in Osteoclasts	0	-1.667	CALM1 (includes others),CBL,GSN,IKBKB,MAP3K12,MAP3K9,PIK3CB,PIK3R5,PPP3CB
Regulation of eIF4 and p70S6K Signaling	5.74	-1.633	AGO2,AGO3,EIF1AX,EIF2B1,EIF2S3,EIF3D,EIF3F,EIF3G,EIF3H,EIF3I,EIF3K,EIF3L,EIF4A3,FAU,ITGA5,MKNK1,MRAS,PAIP2,PIK3CB,PIK3R5,PPP2CB,RASD1,RPS12,RPS13,RPS14,RPS15,RPS16,RPS18,RPS2,RPS21,RPS26,RPS28,RPS3,RPS4X,RPS6,RPS8,RPSA
Ephrin Receptor Signaling	1.89	-1.633	ABL1,ACP1,ARPC1A,CREB3,CREB3L4,CREBBP,CRKL,EGF,EPHB1,EPHB2,FYN,GNAO1,GNB5,GNG11,GNG12,ITGA5,JAK2,LIMK1,MRAS,NCK2,PAK6,PTPN11,PXN,RAC1,RAPGEF1,RASD1,SDC2,VEGFD,WAS
Phospholipase C Signaling	1.18	-1.633	ADCY1,ADCY3,ADCY7,ARHGEF11,ARHGEF12,ARHGEF7,CALM1 (includes others),CREB3,CREB3L4,CREBBP,EP300,FCER1G,FCGR2A,FCGR2B,FYN,GNB5,GNG11,GNG12,HDAC10,HMOX1,ITGA5,ITPR2,MRAS,MYL12B,PEBP1,PLA2G4C,PLCG2,PPP1CB,PPP3CB,PRKCE,PRKCI,RAC1,RASD1,RHOBTB2,RHOC
Antiproliferative Role of Somatostatin Receptor 2	0.742	-1.633	CDKN1B,GNB5,GNG11,GNG12,MRAS,NT5C,PIK3CB,PIK3R5,PTPN11,RASD1,SLC39A7
CNTF Signaling	0.408	-1.633	JAK2,MRAS,PIK3CB,PIK3R5,PTPN11,RASD1,RPS6KA2
ErbB4 Signaling	0.39	-1.633	APH1A,MRAS,PIK3CB,PIK3R5,PLCG2,PRKCE,PRKCI,RASD1
IL-7 Signaling Pathway	0	-1.633	CDKN1B,FYN,GSK3A,JAK3,PIK3CB,PIK3R5
Cardiac Hypertrophy Signaling (Enhanced)	0.327	-1.605	ACE,ADCY1,ADCY3,ADCY7,ADRA2A,APEX1,ATP2A2,CACNA1A,CALM1 (includes others),CYBB,DIAPH3,EDA,EIF2B1,EP300,FGF13,FZD6,GNG11,GSK3A,HDAC10,HSPB1,IKBKB,IL10RA,IL11RA,IL17RA,IL1RL1,IL21R,ITGA5,ITPR2,JAK2,MAP3K12,MAP3K9,MKNK1,MRAS,PDE3B,PDE6B,PDE8A,PIK3CB,PIK3R5,PLCG2,PPP3CB,PRKACA,PRKAG1,PRKAR1A,PRKAR2A,PRKCE,PRKCI,RASD1,RPS6,TNFRSF11B,TNFSF13B,TNFSF8,WNT16
HGF Signaling	0.924	-1.604	CRKL,ELK3,ITGA5,MAP3K12,MAP3K9,MRAS,PIK3CB,PIK3R5,PLCG2,PRKCE,PRKCI,PTPN11,PXN,RAC1,RAPGEF1,RASD1
NGF Signaling	0.668	-1.604	CREB3,CREB3L4,CREBBP,IKBKB,MAP3K12,MAP3K9,MRAS,PIK3CB,PIK3R5,PLCG2,PTPN11,RAC1,RASD1,RPS6KA2,TRIO
Th2 Pathway	0.917	-1.508	APH1A,CCR1,CD28,CD80,CD86,HLA-DMA,HLA-DMB,HLA-DPA1,HLA-DPB1,HLA-DQA2,ICAM1,IL1RL1,ITGB2,JAK2,JAK3,PIK3CB,PIK3R5,RUNX3,SPI1
iCOS-iCOSL Signaling in T Helper Cells	0.73	-1.508	CALM1 (includes others),CD28,CD80,CD86,FCER1G,HLA-DMA,HLA-DMB,IKBKB,INPP5D,ITPR2,PIK3CB,PIK3R5,PLEKHA4,PPP3CB,RAC1
PAK Signaling	0.666	-1.508	ARHGAP10,ARHGEF7,ITGA5,LIMK1,MRAS,MYL12B,NCK2,PAK6,PIK3CB,PIK3R5,PXN,RAC1,RASD1
Synaptic Long Term Potentiation	2.41	-1.46	ADCY1,CALM1 (includes others),CREB3,CREB3L4,CREBBP,EP300,GRM1,ITPR2,MRAS,PLCG2,PPP1CB,PPP1CC,PPP1R10,PPP1R14C,PPP1R3C,PPP1R7,PPP3CB,PRKACA,PRKAG1,PRKAR1A,PRKAR2A,PRKCE,PRKCI,RASD1
RhoGDI Signaling	1.89	0	ACTG1,ARHGAP1,ARHGEF11,ARHGEF12,ARHGEF7,ARPC1A,CDH15,CDH17,CDH23,CDH26,CREBBP,EP300,ESR1,EZR,GNAO1,GNB5,GNG11,GNG12,ITGA5,LIMK1,MRAS,MYL12B,PAK6,PIKFYVE,RAC1,RHOBTB2,RHOC,WASF1,WASF2
Granzyme B Signaling	1.68	0	DFFB,ENDOG,GZMB,PARP1,PRF1
Endocannabinoid Developing Neuron Pathway	1.51	0	ADCY1,ADCY3,ADCY7,CDKN1B,CREB3,CREB3L4,CREBBP,GNAO1,GNG11,MGLL,MRAS,PIK3CB,PIK3R5,PRKACA,PRKAG1,PRKAR1A,PRKAR2A,RAC1,RASD1
Sumoylation Pathway	0.921	0	CREBBP,EP300,PCNA,PML,RAC1,RAN,RCOR1,RFC1,RHOBTB2,RHOC,SAE1,SERBP1,SUMO1,SUMO2,UBA2
Unfolded protein response	0.889	0	EIF2AK3,INSIG1,MBTPS1,PDIA6,PPARG,SREBF1,SREBF2,SYVN1,XBP1
ERK5 Signaling	0.883	0	CREB3,CREB3L4,CREBBP,EGF,MRAS,PTPN11,RASD1,RPS6KA2,WNK1,YWHAB,YWHAQ
Superpathway of Inositol Phosphate Compounds	0.86	0	ACP1,ACP5,CDC25B,CILP,HACD2,IGBP1,INPP5A,INPP5D,IP6K1,NT5C,NUDT15,NUDT2,NUDT4,PDCD1,PIK3CB,PIK3R5,PIKFYVE,PLCG2,PPFIA1,PPP1CC,PPP1R7,PPP1R8,PTPN11,PTPN22,PTPRO,PXYLP1
IL-1 Signaling	0.807	0	ADCY1,ADCY3,ADCY7,GNAO1,GNB5,GNG11,GNG12,IKBKB,MRAS,PRKACA,PRKAG1,PRKAR1A,PRKAR2A
ILK Signaling	0.706	0	ACTG1,ACTN1,CREB3,CREB3L4,CREBBP,GSK3A,ITGB2,ITGB6,ITGB7,KRT18,LIMS2,MMP9,NACA,NCK2,PARVB,PIK3CB,PIK3R5,PPP2CB,PXN,RAC1,RHOBTB2,RHOC,VEGFD,VIM
Neuregulin Signaling	0.688	0	CDK5,CDKN1B,CRKL,EGF,ITGA5,MRAS,PLCG2,PRKCE,PRKCI,PTPN11,RASD1,RPS6,TGFA
Melatonin Signaling	0.656	0	CALM1 (includes others),GNAO1,MTNR1A,PLCG2,PRKACA,PRKAG1,PRKAR1A,PRKAR2A,PRKCE,PRKCI
Cell Cycle Control of Chromosomal Replication	0.636	0	CDK11A,CDK12,CDK5,DNA2,MCM3,ORC1,PCNA,RPA2
PPARα/RXRα Activation	0.46	0	ABCA1,ADCY1,ADCY3,ADCY7,CD36,CREBBP,EP300,FASN,IKBKB,IL1RL1,JAK2,MED12,MRAS,NCOA6,PLCG2,PPARA,PRKACA,PRKAG1,PRKAR1A,PRKAR2A,RASD1,SMAD3
Triacylglycerol Degradation	0.429	0	DTD2,MGLL,NDST1,PNPLA3,PNPLA4,PRDX6
Death Receptor Signaling	0.31	0	ACTG1,CASP6,CASP7,DFFB,HSPB1,IKBKB,LIMK1,NAIP,PARP1,SPTAN1
Mitotic Roles of Polo-Like Kinase	0	0	ANAPC11,CDC23,CDC25B,PLK1,PPP2CB
Estrogen Biosynthesis	0	0	CYP2U1,HSD17B10,HSD17B14,HSD17B3
Gαi Signaling	0	0	ADCY1,ADCY3,ADCY7,ADRA2A,GNB5,GNG11,GNG12,MRAS,PRKACA,PRKAG1,PRKAR1A,PRKAR2A,RASD1
Hypoxia Signaling in the Cardiovascular System	0	0	CREB3,CREB3L4,CREBBP,EP300,SUMO1,UBE2J1,UBE2N
AMPK Signaling	1.04	0.218	ACACA,ACACB,ADRA2A,AK1,AK7,ARID1A,CHRNB1,CREB3,CREB3L4,CREBBP,CRTC2,EEF2,EP300,FASN,HMGCR,MRAS,PHLPP2,PIK3CB,PIK3R5,PPP2CB,PRKACA,PRKAG1,PRKAR1A,PRKAR2A,RAB11A,RAB2A,SMARCD1,STIM1,STRADA
RhoA Signaling	0.836	0.243	ACTG1,ARHGAP1,ARHGEF11,ARHGEF12,ARPC1A,CDC42EP5,EZR,LIMK1,LPAR5,MYL12B,PFN2,PIKFYVE,PPP1CB,SEPTIN2,SEPTIN4,SEPTIN6,WASF1
p53 Signaling	0.479	0.333	CASP6,CCNK,E2F1,EP300,GADD45A,HIPK2,PCNA,PERP,PIK3CB,PIK3R5,PLAGL1,PML
p38 MAPK Signaling	0	0.333	CDC25B,CREB3,CREB3L4,CREBBP,H3-3A/H3-3B,HSPB1,IL1RL1,MAP4K1,MKNK1,PLA2G4C,RPS6KA2
Inhibition of Matrix Metalloproteases	1.75	0.378	A2M,LRP1,MMP17,MMP21,MMP9,SDC2,TFPI2,TIMP2,TIMP4
Pyrimidine Ribonucleotides Interconversion	0.876	0.378	AK1,AK7,ENTPD1,ENTPD3,HNRNPA1,NUDT15,RAD54L
Pyrimidine Ribonucleotides De Novo Biosynthesis	0.796	0.378	AK1,AK7,ENTPD1,ENTPD3,HNRNPA1,NUDT15,RAD54L
Ceramide Signaling	0	0.378	KSR1,MRAS,PIK3CB,PIK3R5,PPP2CB,RASD1,S1PR4,TNFRSF11B
3-phosphoinositide Degradation	1.05	0.426	ACP1,ACP5,CDC25B,CILP,HACD2,IGBP1,INPP4A,INPP5D,NT5C,NUDT15,NUDT2,NUDT4,PDCD1,PIKFYVE,PPFIA1,PPP1CC,PPP1R7,PPP1R8,PTPN11,PTPN22,PTPRO,PXYLP1
3-phosphoinositide Biosynthesis	0.842	0.426	ACP1,ACP5,CDC25B,CILP,HACD2,IGBP1,NT5C,NUDT15,NUDT2,NUDT4,PDCD1,PIK3CB,PIK3R5,PIKFYVE,PPFIA1,PPP1CC,PPP1R7,PPP1R8,PTPN11,PTPN22,PTPRO,PXYLP1
Fatty Acid β-oxidation I	0.616	0.447	EHHADH,HADH,HSD17B10,SDS,SLC27A5
Basal Cell Carcinoma Signaling	0.465	0.447	BMP3,BMP4,FZD6,GLI3,SHH,SUFU,TCF7,TCF7L2,WNT16
tRNA Splicing	0.322	0.447	APEX1,PDE3B,PDE6B,PDE8A,TSEN34
TNFR1 Signaling	0	0.447	CASP6,CASP7,IKBKB,NAIP,PAK6
Factors Promoting Cardiogenesis in Vertebrates	0	0.577	BMP3,BMP4,CREB3,CREB3L4,CREBBP,FZD6,LRP1,PLCG2,PRKCE,PRKCI,TCF7,TCF7L2,WNT16
D-myo-inositol-5-phosphate Metabolism	0.851	0.655	ACP1,ACP5,CDC25B,CILP,HACD2,IGBP1,NT5C,NUDT15,NUDT2,NUDT4,PDCD1,PIKFYVE,PLCG2,PPFIA1,PPP1CC,PPP1R7,PPP1R8,PTPN11,PTPN22,PTPRO,PXYLP1
Necroptosis Signaling Pathway	0.83	0.655	CAPN3,CYBB,DAPK1,GLUD1,IKBKB,MLKL,PLA2G4C,PPP3CB,SLC25A3,SLC25A4,SLC25A5,STAT2,TIMM13,TIMM23,TIMM50,TIMM8B,TNFRSF11B,TOMM20,TOMM22,TOMM34,VDAC2
Tryptophan Degradation III (Eukaryotic)	2.77	0.707	ACAT1,CA1,EHHADH,HADH,HSD17B10,KMO,KYNU,PARK7
PFKFB4 Signaling Pathway	0.983	0.707	CREB3,CREB3L4,CREBBP,HK3,PRKACA,PRKAG1,PRKAR1A,PRKAR2A
BMP signaling pathway	0.266	0.707	BMP3,BMP4,CREBBP,MRAS,PRKACA,PRKAG1,PRKAR1A,PRKAR2A,RASD1
NAD Salvage Pathway II	1.31	0.816	ACP1,ACP5,NMRK1,NT5C,NT5C3B,PXYLP1
Dopamine Degradation	1.05	0.816	ALDH1B1,ALDH9A1,IL4I1,LRTOMT,MAOA,SULT1B1
Wnt/Ca+ pathway	0	0.816	CREB3,CREB3L4,CREBBP,FZD6,PDE6B,PLCG2
Corticotropin Releasing Hormone Signaling	2.05	0.894	ADCY1,ADCY3,ADCY7,CACNA1A,CACNA1B,CACNA2D3,CACNA2D4,CACNB2,CALM1 (includes others),CREB3,CREB3L4,CREBBP,GLI3,GNAO1,ITPR2,NT5C,PLCG2,PRKACA,PRKAG1,PRKAR1A,PRKAR2A,PRKCE,PRKCI,SHH,SLC39A7
D-myo-inositol (1,4,5,6)-Tetrakisphosphate Biosynthesis	0.996	0.894	ACP1,ACP5,CDC25B,CILP,HACD2,IGBP1,NT5C,NUDT15,NUDT2,NUDT4,PDCD1,PIKFYVE,PPFIA1,PPP1CC,PPP1R7,PPP1R8,PTPN11,PTPN22,PTPRO,PXYLP1
D-myo-inositol (3,4,5,6)-tetrakisphosphate Biosynthesis	0.996	0.894	ACP1,ACP5,CDC25B,CILP,HACD2,IGBP1,NT5C,NUDT15,NUDT2,NUDT4,PDCD1,PIKFYVE,PPFIA1,PPP1CC,PPP1R7,PPP1R8,PTPN11,PTPN22,PTPRO,PXYLP1
Dolichyl-diphosphooligosaccharide Biosynthesis	1.82	1	ALG1,ALG13,ALG5,DPM3
tRNA Charging	1.75	1	CARS2,HARS1,IARS2,KARS1,QARS1,SARS1,SARS2,WARS1,WARS2
Isoleucine Degradation I	1.19	1	ACAT1,EHHADH,HSD17B10,SDS
Putrescine Degradation III	0.764	1	ALDH1B1,ALDH9A1,IL4I1,MAOA
Role of p14/p19ARF in Tumor Suppression	0.738	1	E2F1,NPM3,PIK3CB,PIK3R5,RAC1
Coagulation System	0.293	1	A2M,BDKRB1,KLKB1,VWF
TWEAK Signaling	0.293	1	CASP6,CASP7,IKBKB,NAIP
FGF Signaling	0.278	1	CREB3,CREB3L4,CREBBP,CRKL,FGF13,PIK3CB,PIK3R5,PTPN11,RAC1
SPINK1 Pancreatic Cancer Pathway	0	1	CPA3,CPM,KLKB1,SMAD3
Inhibition of ARE-Mediated mRNA Degradation Pathway	0.393	1.069	AGO2,AGO3,CNOT11,PPP2CB,PRKACA,PRKAG1,PRKAR1A,PRKAR2A,TNFRSF11B,TNFSF13B,TNFSF8,YWHAB,YWHAQ,ZNF331
TCA Cycle II (Eukaryotic)	2.01	1.134	CS,FH,IDH3A,OGDH,SDHC,SUCLA2,SUCLG1
Cell Cycle: G2/M DNA Damage Checkpoint Regulation	0.863	1.134	ABL1,CDC25B,EP300,GADD45A,HIPK2,PLK1,YWHAB,YWHAQ
Cell Cycle: G1/S Checkpoint Regulation	0.572	1.134	ABL1,CDKN1B,CDKN2C,E2F1,HDAC10,PA2G4,RPL5,SIN3A,SMAD3
Myc Mediated Apoptosis Signaling	0.57	1.134	CREBBP,IKBKB,PRKACA,PRKAG1,PRKAR1A,PRKAR2A,TNFRSF11B
Induction of Apoptosis by HIV1	0.335	1.134	DFFB,IKBKB,NAIP,SLC25A3,SLC25A4,SLC25A5,TNFRSF11B
PTEN Signaling	0.343	1.155	CBL,CDKN1B,GSK3A,IGF2R,IKBKB,INPP5D,ITGA5,MRAS,NTRK2,PIK3CB,PIK3R5,PREX2,RAC1,RASD1
Methionine Degradation I (to Homocysteine)	1.13	1.342	EEF1AKMT1,MAT1A,MAT2B,MRM2,PRMT5
Cysteine Biosynthesis III (mammalia)	1	1.342	EEF1AKMT1,MAT1A,MAT2B,MRM2,PRMT5
Tryptophan Degradation X (Mammalian, via Tryptamine)	0.939	1.342	ALDH1B1,ALDH9A1,IL4I1,MAOA,RDH14
Apoptosis Signaling	0.812	1.387	AIFM1,CAPN3,CASP6,CASP7,DFFB,ENDOG,IKBKB,MRAS,NAIP,PARP1,PLCG2,PRKCE,RASD1,SPTAN1
Glutaryl-CoA Degradation	2.38	1.633	ACAT1,CA1,EHHADH,HADH,HSD17B10,PARK7
Ethanol Degradation II	0.947	1.633	ADH5,ADH6,ADHFE1,ALDH1B1,ALDH9A1,DHRS9
Retinoate Biosynthesis I	0.851	1.633	ALDH8A1,DHRS3,DHRS9,RBP1,RDH14,SDR16C5
Noradrenaline and Adrenaline Degradation	2.07	1.667	ADH5,ADH6,ADHFE1,ALDH1B1,ALDH9A1,DHRS9,IL4I1,LRTOMT,MAOA
Retinol Biosynthesis	0.836	1.89	DHRS3,DHRS9,LRAT,PNPLA3,PNPLA4,RBP1,RDH14
Apelin Adipocyte Signaling Pathway	1.34	1.941	ADCY1,ADCY3,ADCY7,CLIC2,CYBB,GPX4,NCF1,NOX1,PRDX6,PRKACA,PRKAG1,PRKAR1A,PRKAR2A,SOD1
Cholesterol Biosynthesis I	1.4	2	FDFT1,MSMO1,SC5D,SQLE
Cholesterol Biosynthesis II (via 24,25-dihydrolanosterol)	1.4	2	FDFT1,MSMO1,SC5D,SQLE
Cholesterol Biosynthesis III (via Desmosterol)	1.4	2	FDFT1,MSMO1,SC5D,SQLE
PCP pathway	0	2	FZD6,PFN2,RAC1,VANGL1,WNT16
Superpathway of Methionine Degradation	1.45	2.121	EEF1AKMT1,GOT1,MAT1A,MAT2B,MMUT,MRM2,PCCB,PRMT5
Endocannabinoid Cancer Inhibition Pathway	1.6	2.132	ADCY1,ADCY3,ADCY7,CASP6,CASP7,CDKN1B,CREB3,CREB3L4,CREBBP,GNAO1,PIK3CB,PIK3R5,PRKACA,PRKAG1,PRKAR1A,PRKAR2A,SPTLC1,SPTLC2,TCF7,TCF7L2,TRIB3,VEGFD,VIM
LPS/IL-1 Mediated Inhibition of RXR Function	0.489	2.138	ABCA1,ABCG1,ALDH1B1,ALDH8A1,ALDH9A1,APOC1,APOE,CD14,FABP3,HMGCS2,IL1RL1,IL4I1,LY96,MAOA,NDST1,NR1H3,NR1I2,PLTP,PPARA,SCARB1,SLC27A5,SLCO1B3,SREBF1,SULT1B1,SULT1C2,TNFRSF11B
The Visual Cycle	1.29	2.236	DHRS3,DHRS9,LRAT,RBP1,RDH14
PD-1, PD-L1 cancer immunotherapy pathway	1.56	2.324	CBLB,CD28,CD80,CDKN1B,HLA-DMA,HLA-DMB,HLA-DPA1,HLA-DPB1,HLA-DQA2,JAK2,JAK3,PDCD1,PDCD4,PIK3CB,PIK3R5,PTPN11,SMAD3,TNFRSF11B
Superpathway of Cholesterol Biosynthesis	1.56	2.646	ACAT1,FDFT1,HMGCR,HMGCS2,MSMO1,SC5D,SQLE
Antioxidant Action of Vitamin C	0	2.828	CSF2RA,GLRX,HMOX1,IKBKB,JAK2,PLA2G4C,PLA2G7,PLCG2,PNPLA3,SLC23A2
EIF2 Signaling	16.2	4.743	AGO2,AGO3,CDK11A,EIF1AX,EIF2AK3,EIF2AK4,EIF2B1,EIF2S3,EIF3D,EIF3F,EIF3G,EIF3H,EIF3I,EIF3K,EIF3L,EIF4A3,FAU,HNRNPA1,MRAS,PIK3CB,PIK3R5,PPP1CB,PPP1CC,RASD1,RPL10A,RPL12,RPL13,RPL13A,RPL14,RPL15,RPL18,RPL18A,RPL19,RPL23A,RPL24,RPL26L1,RPL27A,RPL29,RPL3,RPL31,RPL35,RPL36,RPL36AL,RPL4,RPL5,RPL7,RPL7A,RPL7L1,RPL8,RPLP0,RPLP1,RPS12,RPS13,RPS14,RPS15,RPS16,RPS18,RPS2,RPS21,RPS26,RPS28,RPS3,RPS4X,RPS6,RPS…
Oxidative Phosphorylation	9.13	5.24	ATP5F1A,ATP5MC1,ATP5MC2,ATP5ME,ATP5PB,ATPAF1,COX15,COX4I1,COX6B1,COX8A,MT-ATP6,MT-CYB,MT-ND1,MT-ND2,MT-ND3,MT-ND4,MT-ND4L,MT-ND5,NDUFA10,NDUFA12,NDUFA13,NDUFA2,NDUFA8,NDUFAB1,NDUFB10,NDUFB6,NDUFS1,NDUFS2,NDUFS3,NDUFS6,NDUFV2,SDHC,UQCR10,UQCRFS1,UQCRH

[truncated: 12 more sheets: S5B, S5C, S5D, S5E, S6, S7, S8, S9, S10, S11A, S11B, S12]
